# Supplementary material for: Interactions between B cells and T follicular regulatory cells enhance susceptibility to Brucella infection independent of the anti-Brucella humoral response
Source: PLoS Pathog. 2023 Sep 18;19(9):e1011672. doi: 10.1371/journal.ppat.1011672 (PMC10538787; doi:10.1371/journal.ppat.1011672)
Supplement: S1 Table — (XLSX) [file ppat.1011672.s013.xlsx]

## Sheet: Naive BCL6 vs FoxP3-BCL6
ENS_ID	baseMean	log2FoldChange	lfcSE	stat	pvalue	padj	Gene name	Chromosome	Strand	Gene type	Description
ENSMUSG00000020108	5531.79	-1.79093	0.0800999	-22.3587	9.93739e-111	1.42592e-106	Ddit4	10	-1	protein_coding	DNA-damage-inducible transcript 4 [Source:MGI Symbol;Acc:MGI:1921997]
ENSMUSG00000031431	19543.9	-1.54852	0.078211	-19.7993	3.01795e-87	2.16523e-83	Tsc22d3	X	-1	protein_coding	TSC22 domain family, member 3 [Source:MGI Symbol;Acc:MGI:1196284]
ENSMUSG00000045382	15398.4	-1.8621	0.0964676	-19.3029	5.07823e-83	2.42892e-79	Cxcr4	1	-1	protein_coding	chemokine (C-X-C motif) receptor 4 [Source:MGI Symbol;Acc:MGI:109563]
ENSMUSG00000024042	3696.65	-1.93396	0.106225	-18.2063	4.6009e-74	1.65046e-70	Sik1	17	-1	protein_coding	salt inducible kinase 1 [Source:MGI Symbol;Acc:MGI:104754]
ENSMUSG00000017754	1519.72	1.39447	0.0793684	17.5696	4.21194e-69	1.20874e-65	Pltp	2	-1	protein_coding	phospholipid transfer protein [Source:MGI Symbol;Acc:MGI:103151]
ENSMUSG00000074794	2383.5	1.34425	0.0787755	17.0644	2.73295e-65	6.53586e-62	Arrdc3	13	1	protein_coding	arrestin domain containing 3 [Source:MGI Symbol;Acc:MGI:2145242]
ENSMUSG00000072676	1000.67	-1.36103	0.0815013	-16.6995	1.32062e-62	2.70709e-59	Tmem254	14	-1	protein_coding	transmembrane protein 254 [Source:MGI Symbol;Acc:MGI:1196450]
ENSMUSG00000028410	5389.98	-1.15051	0.0935681	-12.296	9.5193e-35	1.7074e-31	Dnaja1	4	1	protein_coding	DnaJ heat shock protein family (Hsp40) member A1 [Source:MGI Symbol;Acc:MGI:1270129]
ENSMUSG00000009013	3871.43	-0.673458	0.055434	-12.1488	5.82005e-34	9.27911e-31	Dynll1	5	-1	protein_coding	dynein light chain LC8-type 1 [Source:MGI Symbol;Acc:MGI:1861457]
ENSMUSG00000045193	4641.61	0.792538	0.0655855	12.084	1.28251e-33	1.84027e-30	Cirbp	10	1	protein_coding	cold inducible RNA binding protein [Source:MGI Symbol;Acc:MGI:893588]
ENSMUSG00000022876	2743.2	0.757884	0.0640029	11.8414	2.38405e-32	3.10989e-29	Samsn1	16	-1	protein_coding	SAM domain, SH3 domain and nuclear localization signals, 1 [Source:MGI Symbol;Acc:MGI:1914992]
ENSMUSG00000050075	4273.16	-0.987043	0.0841339	-11.7318	8.75748e-32	1.04718e-28	Gpr171	3	-1	protein_coding	G protein-coupled receptor 171 [Source:MGI Symbol;Acc:MGI:2442043]
ENSMUSG00000016559	17283.3	0.765126	0.0667815	11.4572	2.16513e-30	2.3898e-27	H3f3b	11	-1	protein_coding	H3.3 histone B [Source:MGI Symbol;Acc:MGI:1101768]
ENSMUSG00000032089	12424.5	-0.590434	0.0532675	-11.0843	1.49485e-28	1.53212e-25	Il10ra	9	-1	protein_coding	interleukin 10 receptor, alpha [Source:MGI Symbol;Acc:MGI:96538]
ENSMUSG00000020482	2877.77	-0.726206	0.0680567	-10.6706	1.39737e-26	1.33672e-23	Ccdc117	11	-1	protein_coding	coiled-coil domain containing 117 [Source:MGI Symbol;Acc:MGI:2144383]
ENSMUSG00000066677	2979.16	-0.551765	0.0529041	-10.4295	1.81749e-25	1.62995e-22	Ifi208	1	1	protein_coding	interferon activated gene 208 [Source:MGI Symbol;Acc:MGI:2442822]
ENSMUSG00000030156	3219.29	-0.723357	0.0704674	-10.2651	1.01189e-24	8.54092e-22	Cd69	6	-1	protein_coding	CD69 antigen [Source:MGI Symbol;Acc:MGI:88343]
ENSMUSG00000120992	27745.6	-0.48676	0.0475262	-10.2419	1.28651e-24	1.02557e-21		17	-1	lncRNA	novel transcript
ENSMUSG00000029657	3071.71	-0.930203	0.0936319	-9.93468	2.94107e-23	2.22113e-20	Hsph1	5	-1	protein_coding	heat shock 105kDa/110kDa protein 1 [Source:MGI Symbol;Acc:MGI:105053]
ENSMUSG00000098557	12719.5	-0.458497	0.0461949	-9.92526	3.23246e-23	2.31913e-20	Kctd12	14	-1	protein_coding	potassium channel tetramerisation domain containing 12 [Source:MGI Symbol;Acc:MGI:2145823]
ENSMUSG00000037944	8731.56	-0.717112	0.0723974	-9.90522	3.95087e-23	2.69958e-20	Ccr7	11	-1	protein_coding	chemokine (C-C motif) receptor 7 [Source:MGI Symbol;Acc:MGI:103011]
ENSMUSG00000005483	3210.22	-0.946225	0.0965509	-9.80026	1.12294e-22	7.32413e-20	Dnajb1	8	1	protein_coding	DnaJ heat shock protein family (Hsp40) member B1 [Source:MGI Symbol;Acc:MGI:1931874]
ENSMUSG00000038418	1269.75	0.698748	0.0721024	9.69105	3.29127e-22	2.05332e-19	Egr1	18	1	protein_coding	early growth response 1 [Source:MGI Symbol;Acc:MGI:95295]
ENSMUSG00000023505	383.176	1.5858	0.167596	9.46207	3.01911e-21	1.80505e-18	Cdca3	6	1	protein_coding	cell division cycle associated 3 [Source:MGI Symbol;Acc:MGI:1315198]
ENSMUSG00000070867	76.4846	2.31139	0.247603	9.33506	1.00933e-20	5.79318e-18	Trabd2b	4	1	protein_coding	TraB domain containing 2B [Source:MGI Symbol;Acc:MGI:3650152]
ENSMUSG00000050271	2969.55	0.617478	0.0664144	9.29735	1.43986e-20	7.94638e-18	Prag1	8	1	protein_coding	PEAK1 related kinase activating pseudokinase 1 [Source:MGI Symbol;Acc:MGI:1196223]
ENSMUSG00000000275	10423.5	-0.667682	0.0734182	-9.09423	9.52582e-20	5.06244e-17	Trim25	11	1	protein_coding	tripartite motif-containing 25 [Source:MGI Symbol;Acc:MGI:102749]
ENSMUSG00000019942	297.46	1.53646	0.169347	9.07286	1.15935e-19	5.94127e-17	Cdk1	10	-1	protein_coding	cyclin-dependent kinase 1 [Source:MGI Symbol;Acc:MGI:88351]
ENSMUSG00000015880	404.806	1.5103	0.16818	8.98025	2.7014e-19	1.33664e-16	Ncapg	5	1	protein_coding	non-SMC condensin I complex, subunit G [Source:MGI Symbol;Acc:MGI:1930197]
ENSMUSG00000050921	12777.9	-0.491778	0.0548878	-8.95969	3.25602e-19	1.55736e-16	P2ry10	X	1	protein_coding	purinergic receptor P2Y, G-protein coupled 10 [Source:MGI Symbol;Acc:MGI:1926076]
ENSMUSG00000037849	5069.85	-0.62813	0.0704367	-8.91765	4.76288e-19	2.2046e-16	Ifi206	1	-1	protein_coding	interferon activated gene 206 [Source:MGI Symbol;Acc:MGI:3646410]
ENSMUSG00000024989	342.022	1.4168	0.160172	8.8455	9.11185e-19	4.08581e-16	Cep55	19	1	protein_coding	centrosomal protein 55 [Source:MGI Symbol;Acc:MGI:1921357]
ENSMUSG00000020330	300.258	1.70724	0.193477	8.82403	1.10415e-18	4.80105e-16	Hmmr	11	-1	protein_coding	hyaluronan mediated motility receptor (RHAMM) [Source:MGI Symbol;Acc:MGI:104667]
ENSMUSG00000030677	312.958	1.31608	0.149453	8.80599	1.29705e-18	5.47394e-16	Kif22	7	-1	protein_coding	kinesin family member 22 [Source:MGI Symbol;Acc:MGI:109233]
ENSMUSG00000038482	1469.05	0.615949	0.0706937	8.71293	2.96128e-18	1.21404e-15	Tfdp1	8	1	protein_coding	transcription factor Dp 1 [Source:MGI Symbol;Acc:MGI:101934]
ENSMUSG00000047407	2588.35	-0.6776	0.0791084	-8.56546	1.07648e-17	4.29068e-15	Tgif1	17	-1	protein_coding	TGFB-induced factor homeobox 1 [Source:MGI Symbol;Acc:MGI:1194497]
ENSMUSG00000030643	2689.83	0.499453	0.0586718	8.51265	1.70002e-17	6.59288e-15	Rab30	7	1	protein_coding	RAB30, member RAS oncogene family [Source:MGI Symbol;Acc:MGI:1923235]
ENSMUSG00000032231	396.778	1.23334	0.145425	8.48092	2.23412e-17	8.43616e-15	Anxa2	9	1	protein_coding	annexin A2 [Source:MGI Symbol;Acc:MGI:88246]
ENSMUSG00000026683	229.957	1.57733	0.1871	8.43039	3.44507e-17	1.26752e-14	Nuf2	1	-1	protein_coding	NUF2, NDC80 kinetochore complex component [Source:MGI Symbol;Acc:MGI:1914227]
ENSMUSG00000015656	39653.2	-0.731776	0.0873631	-8.37625	5.46404e-17	1.96009e-14	Hspa8	9	1	protein_coding	heat shock protein 8 [Source:MGI Symbol;Acc:MGI:105384]
ENSMUSG00000038738	1606.26	0.546601	0.0655194	8.34258	7.26841e-17	2.54377e-14	Shank1	7	1	protein_coding	SH3 and multiple ankyrin repeat domains 1 [Source:MGI Symbol;Acc:MGI:3613677]
ENSMUSG00000003779	476.28	1.33054	0.160884	8.27019	1.33748e-16	4.56941e-14	Kif20a	18	1	protein_coding	kinesin family member 20A [Source:MGI Symbol;Acc:MGI:1201682]
ENSMUSG00000030870	3052.48	-0.427268	0.0519627	-8.22258	1.99167e-16	6.64617e-14	Ubfd1	7	1	protein_coding	ubiquitin family domain containing 1 [Source:MGI Symbol;Acc:MGI:107301]
ENSMUSG00000072620	11613.1	-0.494425	0.0601662	-8.21765	2.07533e-16	6.76794e-14	Slfn2	11	1	protein_coding	schlafen 2 [Source:MGI Symbol;Acc:MGI:1313258]
ENSMUSG00000029370	235.449	1.78622	0.217791	8.20155	2.3731e-16	7.56702e-14	Rassf6	5	-1	protein_coding	Ras association (RalGDS/AF-6) domain family member 6 [Source:MGI Symbol;Acc:MGI:1920496]
ENSMUSG00000020423	13490.3	-0.447514	0.0552827	-8.09501	5.72591e-16	1.78611e-13	Btg2	1	-1	protein_coding	BTG anti-proliferation factor 2 [Source:MGI Symbol;Acc:MGI:108384]
ENSMUSG00000096210	153.842	1.43213	0.177245	8.0799	6.48209e-16	1.97897e-13	H1f0	15	1	protein_coding	H1.0 linker histone [Source:MGI Symbol;Acc:MGI:95893]
ENSMUSG00000070003	1585.14	0.581996	0.0723232	8.04715	8.47419e-16	2.53325e-13	Ssbp4	8	-1	protein_coding	single stranded DNA binding protein 4 [Source:MGI Symbol;Acc:MGI:1924150]
ENSMUSG00000059336	2112.57	0.486785	0.0608551	7.99909	1.2534e-15	3.67042e-13	Slc14a1	18	-1	protein_coding	solute carrier family 14 (urea transporter), member 1 [Source:MGI Symbol;Acc:MGI:1351654]
ENSMUSG00000029822	58.7935	2.53107	0.3168	7.98949	1.35495e-15	3.88842e-13	Osbpl3	6	-1	protein_coding	oxysterol binding protein-like 3 [Source:MGI Symbol;Acc:MGI:1918970]
ENSMUSG00000006398	518.969	1.20897	0.152032	7.95213	1.83333e-15	5.15812e-13	Cdc20	4	-1	protein_coding	cell division cycle 20 [Source:MGI Symbol;Acc:MGI:1859866]
ENSMUSG00000006456	2041.11	-0.453551	0.057083	-7.94546	1.93467e-15	5.33857e-13	Rbm14	19	-1	protein_coding	RNA binding motif protein 14 [Source:MGI Symbol;Acc:MGI:1929092]
ENSMUSG00000100017	160.208	1.13724	0.14393	7.90136	2.75883e-15	7.46915e-13	2410022M11Rik	14	1	lncRNA	RIKEN cDNA 2410022M11 gene [Source:MGI Symbol;Acc:MGI:1917005]
ENSMUSG00000017861	329.801	1.24635	0.157869	7.89481	2.90754e-15	7.72598e-13	Mybl2	2	1	protein_coding	myeloblastosis oncogene-like 2 [Source:MGI Symbol;Acc:MGI:101785]
ENSMUSG00000048327	290.975	1.35344	0.172585	7.84219	4.42769e-15	1.15514e-12	Ckap2l	2	-1	protein_coding	cytoskeleton associated protein 2-like [Source:MGI Symbol;Acc:MGI:1917716]
ENSMUSG00000022322	170.183	1.42239	0.182273	7.80365	6.01418e-15	1.54103e-12	Shcbp1	8	-1	protein_coding	Shc SH2-domain binding protein 1 [Source:MGI Symbol;Acc:MGI:1338802]
ENSMUSG00000050410	278.652	0.982124	0.126467	7.76583	8.11154e-15	2.04197e-12	Tcf19	17	-1	protein_coding	transcription factor 19 [Source:MGI Symbol;Acc:MGI:103180]
ENSMUSG00000037573	1025.18	-0.67458	0.0869041	-7.76235	8.33727e-15	2.06261e-12	Tob1	11	1	protein_coding	transducer of ErbB-2.1 [Source:MGI Symbol;Acc:MGI:1349721]
ENSMUSG00000038379	122.334	1.37111	0.176855	7.75275	8.99222e-15	2.18694e-12	Ttk	9	1	protein_coding	Ttk protein kinase [Source:MGI Symbol;Acc:MGI:1194921]
ENSMUSG00000021756	1376.82	-0.542581	0.0700179	-7.74918	9.24876e-15	2.21184e-12	Il6st	13	1	protein_coding	interleukin 6 signal transducer [Source:MGI Symbol;Acc:MGI:96560]
ENSMUSG00000025402	2365.47	-0.758203	0.0978868	-7.74572	9.50425e-15	2.23568e-12	Nab2	10	-1	protein_coding	Ngfi-A binding protein 2 [Source:MGI Symbol;Acc:MGI:107563]
ENSMUSG00000054717	3414.48	0.830967	0.107621	7.72123	1.1521e-14	2.66637e-12	Hmgb2	8	1	protein_coding	high mobility group box 2 [Source:MGI Symbol;Acc:MGI:96157]
ENSMUSG00000041849	7668.18	-0.370739	0.0480312	-7.71872	1.17499e-14	2.67619e-12	Card6	15	-1	protein_coding	caspase recruitment domain family, member 6 [Source:MGI Symbol;Acc:MGI:3032959]
ENSMUSG00000071369	4343.46	-0.394164	0.0511593	-7.70463	1.31222e-14	2.94205e-12	Map3k5	10	1	protein_coding	mitogen-activated protein kinase kinase kinase 5 [Source:MGI Symbol;Acc:MGI:1346876]
ENSMUSG00000052137	1092.78	-0.581035	0.0755613	-7.68958	1.47614e-14	3.24194e-12	Rbm12b2	4	1	protein_coding	RNA binding motif protein 12 B2 [Source:MGI Symbol;Acc:MGI:1924854]
ENSMUSG00000048546	5458.38	-0.540219	0.0702652	-7.68829	1.49117e-14	3.24194e-12	Tob2	15	-1	protein_coding	transducer of ERBB2, 2 [Source:MGI Symbol;Acc:MGI:1888525]
ENSMUSG00000034317	5898.53	0.49955	0.0651785	7.66434	1.7976e-14	3.84981e-12	Trim59	3	-1	protein_coding	tripartite motif-containing 59 [Source:MGI Symbol;Acc:MGI:1914199]
ENSMUSG00000053716	3340.43	-0.44011	0.0574818	-7.65651	1.91052e-14	4.03147e-12	Dusp7	9	1	protein_coding	dual specificity phosphatase 7 [Source:MGI Symbol;Acc:MGI:2387100]
ENSMUSG00000048047	3778.73	-0.364703	0.0476643	-7.65148	1.98673e-14	4.13154e-12	Zbtb33	X	1	protein_coding	zinc finger and BTB domain containing 33 [Source:MGI Symbol;Acc:MGI:1927290]
ENSMUSG00000022034	208.15	1.6328	0.213686	7.64116	2.1528e-14	4.41294e-12	Esco2	14	-1	protein_coding	establishment of sister chromatid cohesion N-acetyltransferase 2 [Source:MGI Symbol;Acc:MGI:1919238]
ENSMUSG00000027306	536.607	1.20608	0.157973	7.63467	2.26402e-14	4.57556e-12	Nusap1	2	1	protein_coding	nucleolar and spindle associated protein 1 [Source:MGI Symbol;Acc:MGI:2675669]
ENSMUSG00000032261	95.5192	1.7121	0.225298	7.59929	2.97752e-14	5.93394e-12	Sh3bgrl2	9	1	protein_coding	SH3 domain binding glutamic acid-rich protein like 2 [Source:MGI Symbol;Acc:MGI:1915350]
ENSMUSG00000074141	6771.86	0.568359	0.0755318	7.52476	5.28159e-14	1.03816e-11	Il4i1	7	1	protein_coding	interleukin 4 induced 1 [Source:MGI Symbol;Acc:MGI:109552]
ENSMUSG00000037474	349.242	0.987244	0.131345	7.51642	5.62947e-14	1.08092e-11	Dtl	1	-1	protein_coding	denticleless E3 ubiquitin protein ligase [Source:MGI Symbol;Acc:MGI:1924093]
ENSMUSG00000056429	8122.11	-0.321435	0.0427671	-7.51595	5.64982e-14	1.08092e-11	Tgoln1	6	-1	protein_coding	trans-golgi network protein [Source:MGI Symbol;Acc:MGI:105080]
ENSMUSG00000006134	5473.54	-0.392272	0.0523879	-7.48784	7.00174e-14	1.32195e-11	Crkl	16	1	protein_coding	v-crk avian sarcoma virus CT10 oncogene homolog-like [Source:MGI Symbol;Acc:MGI:104686]
ENSMUSG00000052384	7525.18	-0.499653	0.0668236	-7.4772	7.59209e-14	1.39843e-11	Nrros	16	-1	protein_coding	negative regulator of reactive oxygen species [Source:MGI Symbol;Acc:MGI:2445095]
ENSMUSG00000027660	5936.92	-0.442719	0.0592104	-7.47704	7.60173e-14	1.39843e-11	Skil	3	1	protein_coding	SKI-like [Source:MGI Symbol;Acc:MGI:106203]
ENSMUSG00000026094	36844.3	-0.412224	0.0553258	-7.45083	9.27532e-14	1.6847e-11	Stk17b	1	-1	protein_coding	serine/threonine kinase 17b (apoptosis-inducing) [Source:MGI Symbol;Acc:MGI:2138162]
ENSMUSG00000020257	6779.38	-0.324541	0.0436454	-7.43585	1.039e-13	1.86358e-11	Wdr82	9	1	protein_coding	WD repeat domain containing 82 [Source:MGI Symbol;Acc:MGI:1924555]
ENSMUSG00000028678	163.885	1.47604	0.199282	7.40677	1.29417e-13	2.29259e-11	Kif2c	4	-1	protein_coding	kinesin family member 2C [Source:MGI Symbol;Acc:MGI:1921054]
ENSMUSG00000089844	383.692	0.785684	0.106172	7.40011	1.36072e-13	2.38109e-11	A530032D15Rik	1	-1	protein_coding	RIKEN cDNA A530032D15Rik gene [Source:MGI Symbol;Acc:MGI:3037746]
ENSMUSG00000051378	214.13	1.55383	0.210531	7.38055	1.57643e-13	2.72532e-11	Kif18b	11	-1	protein_coding	kinesin family member 18B [Source:MGI Symbol;Acc:MGI:2446979]
ENSMUSG00000027379	240.501	1.50564	0.204065	7.37826	1.60369e-13	2.73146e-11	Bub1	2	-1	protein_coding	BUB1, mitotic checkpoint serine/threonine kinase [Source:MGI Symbol;Acc:MGI:1100510]
ENSMUSG00000043391	99.0088	1.87299	0.253893	7.37708	1.61805e-13	2.73146e-11	2510009E07Rik	16	-1	protein_coding	RIKEN cDNA 2510009E07 gene [Source:MGI Symbol;Acc:MGI:1919440]
ENSMUSG00000032254	558.932	1.0535	0.143644	7.33415	2.23139e-13	3.72305e-11	Kif23	9	-1	protein_coding	kinesin family member 23 [Source:MGI Symbol;Acc:MGI:1919069]
ENSMUSG00000017716	263.208	1.45711	0.198815	7.32899	2.31898e-13	3.82471e-11	Birc5	11	1	protein_coding	baculoviral IAP repeat-containing 5 [Source:MGI Symbol;Acc:MGI:1203517]
ENSMUSG00000001444	304.997	1.16338	0.159699	7.28483	3.22068e-13	5.20008e-11	Tbx21	11	-1	protein_coding	T-box 21 [Source:MGI Symbol;Acc:MGI:1888984]
ENSMUSG00000005470	464.955	0.902265	0.123859	7.28464	3.22536e-13	5.20008e-11	Asf1b	8	1	protein_coding	anti-silencing function 1B histone chaperone [Source:MGI Symbol;Acc:MGI:1914179]
ENSMUSG00000048922	280.249	1.25049	0.172312	7.25711	3.95441e-13	6.30465e-11	Cdca2	14	-1	protein_coding	cell division cycle associated 2 [Source:MGI Symbol;Acc:MGI:1919787]
ENSMUSG00000042029	701.311	0.908602	0.12553	7.23813	4.54903e-13	7.17297e-11	Ncapg2	12	1	protein_coding	non-SMC condensin II complex, subunit G2 [Source:MGI Symbol;Acc:MGI:1923294]
ENSMUSG00000028873	346.082	1.35477	0.187221	7.23624	4.61292e-13	7.19465e-11	Cdca8	4	-1	protein_coding	cell division cycle associated 8 [Source:MGI Symbol;Acc:MGI:1196274]
ENSMUSG00000059495	1017.33	0.610363	0.0844489	7.2276	4.91595e-13	7.58484e-11	Arhgef12	9	-1	protein_coding	Rho guanine nucleotide exchange factor (GEF) 12 [Source:MGI Symbol;Acc:MGI:1916882]
ENSMUSG00000054517	2263.36	-0.525685	0.0728418	-7.21681	5.32206e-13	8.12407e-11	Trim65	11	-1	protein_coding	tripartite motif-containing 65 [Source:MGI Symbol;Acc:MGI:2442815]
ENSMUSG00000038943	448.32	1.18042	0.163813	7.20587	5.76737e-13	8.71115e-11	Prc1	7	1	protein_coding	protein regulator of cytokinesis 1 [Source:MGI Symbol;Acc:MGI:1858961]
ENSMUSG00000052305	253.936	4.22596	0.589315	7.17098	7.44639e-13	1.113e-10	Hbb-bs	7	-1	protein_coding	hemoglobin, beta adult s chain [Source:MGI Symbol;Acc:MGI:5474852]
ENSMUSG00000018476	3776.23	-0.57874	0.0808414	-7.15896	8.12938e-13	1.20256e-10	Kdm6b	11	-1	protein_coding	KDM1 lysine (K)-specific demethylase 6B [Source:MGI Symbol;Acc:MGI:2448492]
ENSMUSG00000018377	6394.96	-0.318072	0.0445108	-7.14595	8.93726e-13	1.30349e-10	Vezf1	11	1	protein_coding	vascular endothelial zinc finger 1 [Source:MGI Symbol;Acc:MGI:1313291]
ENSMUSG00000076615	750.775	1.07669	0.15069	7.1451	8.99336e-13	1.30349e-10	Ighg3	12	-1	IG_C_gene	Immunoglobulin heavy constant gamma 3 [Source:MGI Symbol;Acc:MGI:2144790]
ENSMUSG00000089824	1304.69	-0.465763	0.0652259	-7.14077	9.28125e-13	1.33177e-10	Rbm12	2	-1	protein_coding	RNA binding motif protein 12 [Source:MGI Symbol;Acc:MGI:1922960]
ENSMUSG00000073940	59.3681	2.84696	0.399199	7.13168	9.91521e-13	1.40865e-10	Hbb-bt	7	-1	protein_coding	hemoglobin, beta adult t chain [Source:MGI Symbol;Acc:MGI:5474850]
ENSMUSG00000087642	24.0392	3.8349	0.53857	7.12052	1.07524e-12	1.51261e-10	Ighe	12	-1	IG_C_gene	Immunoglobulin heavy constant epsilon [Source:MGI Symbol;Acc:MGI:2685746]
ENSMUSG00000017697	273.938	1.23625	0.173893	7.10928	1.16652e-12	1.62509e-10	Ada	2	-1	protein_coding	adenosine deaminase [Source:MGI Symbol;Acc:MGI:87916]
ENSMUSG00000026249	109.228	-1.37956	0.195009	-7.07434	1.50158e-12	2.07174e-10	Serpine2	1	-1	protein_coding	serine (or cysteine) peptidase inhibitor, clade E, member 2 [Source:MGI Symbol;Acc:MGI:101780]
ENSMUSG00000024401	537.265	0.70891	0.100263	7.07051	1.54367e-12	2.10954e-10	Tnf	17	-1	protein_coding	tumor necrosis factor [Source:MGI Symbol;Acc:MGI:104798]
ENSMUSG00000026499	3154.03	-0.339147	0.0480994	-7.05096	1.77691e-12	2.40537e-10	Acbd3	1	1	protein_coding	acyl-Coenzyme A binding domain containing 3 [Source:MGI Symbol;Acc:MGI:2181074]
ENSMUSG00000022033	107.769	1.4676	0.208473	7.03973	1.92617e-12	2.58305e-10	Pbk	14	1	protein_coding	PDZ binding kinase [Source:MGI Symbol;Acc:MGI:1289156]
ENSMUSG00000037104	1948.06	-0.401475	0.0571299	-7.0274	2.10418e-12	2.79563e-10	Socs5	17	1	protein_coding	suppressor of cytokine signaling 5 [Source:MGI Symbol;Acc:MGI:2385459]
ENSMUSG00000043131	18274.3	-0.278551	0.0396936	-7.01753	2.25833e-12	2.97291e-10	Mob1a	6	1	protein_coding	MOB kinase activator 1A [Source:MGI Symbol;Acc:MGI:2442631]
ENSMUSG00000022414	858.948	0.518026	0.0738369	7.01581	2.28628e-12	2.98234e-10	Tab1	15	1	protein_coding	TGF-beta activated kinase 1/MAP3K7 binding protein 1 [Source:MGI Symbol;Acc:MGI:1913763]
ENSMUSG00000071540	69.1954	1.85563	0.26559	6.98682	2.81178e-12	3.63452e-10	3425401B19Rik	14	-1	protein_coding	RIKEN cDNA 3425401B19 gene [Source:MGI Symbol;Acc:MGI:3588196]
ENSMUSG00000023015	664.493	0.914046	0.130848	6.98558	2.8369e-12	3.63452e-10	Racgap1	15	-1	protein_coding	Rac GTPase-activating protein 1 [Source:MGI Symbol;Acc:MGI:1349423]
ENSMUSG00000028341	178.336	-1.28808	0.184537	-6.98006	2.95063e-12	3.74678e-10	Nr4a3	4	1	protein_coding	nuclear receptor subfamily 4, group A, member 3 [Source:MGI Symbol;Acc:MGI:1352457]
ENSMUSG00000034023	321.085	0.895291	0.128509	6.96676	3.24332e-12	4.08231e-10	Fancd2	6	1	protein_coding	Fanconi anemia, complementation group D2 [Source:MGI Symbol;Acc:MGI:2448480]
ENSMUSG00000021796	29.6819	3.06239	0.440877	6.94613	3.75452e-12	4.68466e-10	Bmpr1a	14	-1	protein_coding	bone morphogenetic protein receptor, type 1A [Source:MGI Symbol;Acc:MGI:1338938]
ENSMUSG00000056216	2710.84	-0.398404	0.0573666	-6.94488	3.78776e-12	4.6854e-10	Cebpg	7	-1	protein_coding	CCAAT/enhancer binding protein (C/EBP), gamma [Source:MGI Symbol;Acc:MGI:104982]
ENSMUSG00000028763	293.191	-0.905581	0.130652	-6.93126	4.171e-12	5.11536e-10	Hspg2	4	1	protein_coding	perlecan (heparan sulfate proteoglycan 2) [Source:MGI Symbol;Acc:MGI:96257]
ENSMUSG00000041498	159.42	1.31233	0.18969	6.91828	4.57146e-12	5.55897e-10	Kif14	1	1	protein_coding	kinesin family member 14 [Source:MGI Symbol;Acc:MGI:1098226]
ENSMUSG00000047534	220.246	1.19207	0.17263	6.90533	5.00879e-12	6.03959e-10	Mis18bp1	12	-1	protein_coding	MIS18 binding protein 1 [Source:MGI Symbol;Acc:MGI:2145099]
ENSMUSG00000025270	30.0826	4.84196	0.704541	6.8725	6.30861e-12	7.54352e-10	Alas2	X	1	protein_coding	aminolevulinic acid synthase 2, erythroid [Source:MGI Symbol;Acc:MGI:87990]
ENSMUSG00000035161	2908.1	-0.37384	0.0545613	-6.85174	7.29592e-12	8.652e-10	Ints6	14	-1	protein_coding	integrator complex subunit 6 [Source:MGI Symbol;Acc:MGI:1202397]
ENSMUSG00000029416	5574.27	-0.307512	0.0449114	-6.84709	7.53682e-12	8.86441e-10	Slc15a4	5	-1	protein_coding	solute carrier family 15, member 4 [Source:MGI Symbol;Acc:MGI:2140796]
ENSMUSG00000045817	15834.5	-1.2266	0.179553	-6.83138	8.41031e-12	9.81135e-10	Zfp36l2	17	-1	protein_coding	zinc finger protein 36, C3H type-like 2 [Source:MGI Symbol;Acc:MGI:107945]
ENSMUSG00000028832	831.099	0.948627	0.13924	6.81287	9.56737e-12	1.10711e-09	Stmn1	4	1	protein_coding	stathmin 1 [Source:MGI Symbol;Acc:MGI:96739]
ENSMUSG00000022372	8001.22	-0.348296	0.0512499	-6.79604	1.07532e-11	1.22321e-09	Sla	15	-1	protein_coding	src-like adaptor [Source:MGI Symbol;Acc:MGI:104295]
ENSMUSG00000030123	1639.61	-0.817314	0.120264	-6.79602	1.0755e-11	1.22321e-09	Plxnd1	6	-1	protein_coding	plexin D1 [Source:MGI Symbol;Acc:MGI:2154244]
ENSMUSG00000036768	454.059	1.13246	0.166659	6.79506	1.08264e-11	1.22321e-09	Kif15	9	1	protein_coding	kinesin family member 15 [Source:MGI Symbol;Acc:MGI:1098258]
ENSMUSG00000020897	550.218	0.764839	0.112994	6.76884	1.29817e-11	1.45527e-09	Aurkb	11	1	protein_coding	aurora kinase B [Source:MGI Symbol;Acc:MGI:107168]
ENSMUSG00000026039	236.039	1.11406	0.16504	6.75022	1.4762e-11	1.64201e-09	Sgo2a	1	1	protein_coding	shugoshin 2A [Source:MGI Symbol;Acc:MGI:1098767]
ENSMUSG00000034614	2058.42	-0.525188	0.0781271	-6.72222	1.78976e-11	1.97548e-09	Pik3ip1	11	1	protein_coding	phosphoinositide-3-kinase interacting protein 1 [Source:MGI Symbol;Acc:MGI:1917016]
ENSMUSG00000031441	109.626	1.72244	0.257114	6.69915	2.09631e-11	2.29618e-09	Atp11a	8	1	protein_coding	ATPase, class VI, type 11A [Source:MGI Symbol;Acc:MGI:1354735]
ENSMUSG00000026933	1406.98	-0.446879	0.066925	-6.67731	2.43371e-11	2.64555e-09	Camsap1	2	-1	protein_coding	calmodulin regulated spectrin-associated protein 1 [Source:MGI Symbol;Acc:MGI:3036242]
ENSMUSG00000022838	167.86	1.67376	0.250717	6.67591	2.45708e-11	2.65087e-09	Eaf2	16	-1	protein_coding	ELL associated factor 2 [Source:MGI Symbol;Acc:MGI:2146616]
ENSMUSG00000031327	347.505	0.687165	0.103102	6.66489	2.64861e-11	2.83619e-09	Chic1	X	1	protein_coding	cysteine-rich hydrophobic domain 1 [Source:MGI Symbol;Acc:MGI:1344694]
ENSMUSG00000043190	531.312	0.613712	0.0923589	6.64486	3.03504e-11	3.22591e-09	Rfesd	13	-1	protein_coding	Rieske (Fe-S) domain containing [Source:MGI Symbol;Acc:MGI:2145198]
ENSMUSG00000042650	6369.27	-0.323652	0.0487898	-6.63359	3.2761e-11	3.45653e-09	Alkbh5	11	1	protein_coding	alkB homolog 5, RNA demethylase [Source:MGI Symbol;Acc:MGI:2144489]
ENSMUSG00000026779	88.2571	1.39216	0.20999	6.62964	3.36515e-11	3.52456e-09	Mastl	2	-1	protein_coding	microtubule associated serine/threonine kinase-like [Source:MGI Symbol;Acc:MGI:1914371]
ENSMUSG00000039158	21451.5	-0.295169	0.0445867	-6.6201	3.58964e-11	3.73245e-09	Akna	4	-1	protein_coding	AT-hook transcription factor [Source:MGI Symbol;Acc:MGI:2140340]
ENSMUSG00000033031	420.23	0.94679	0.143142	6.61432	3.73253e-11	3.8531e-09	Cip2a	16	1	protein_coding	cell proliferation regulating inhibitor of protein phosphatase 2A [Source:MGI Symbol;Acc:MGI:2146335]
ENSMUSG00000044201	75.4875	1.57585	0.24087	6.54231	6.05762e-11	6.20863e-09	Cdc25c	18	-1	protein_coding	cell division cycle 25C [Source:MGI Symbol;Acc:MGI:88350]
ENSMUSG00000031093	14778.5	-0.33683	0.0515556	-6.53333	6.43223e-11	6.54583e-09	Dock11	X	1	protein_coding	dedicator of cytokinesis 11 [Source:MGI Symbol;Acc:MGI:1923224]
ENSMUSG00000034595	11693.6	-0.443579	0.0680052	-6.52271	6.90461e-11	6.97706e-09	Ppp1r18	17	1	protein_coding	protein phosphatase 1, regulatory subunit 18 [Source:MGI Symbol;Acc:MGI:1923698]
ENSMUSG00000032397	829.31	0.589201	0.0904788	6.51204	7.41386e-11	7.43926e-09	Tipin	9	1	protein_coding	timeless interacting protein [Source:MGI Symbol;Acc:MGI:1921571]
ENSMUSG00000026576	575.093	-0.574592	0.0883241	-6.5055	7.74379e-11	7.71636e-09	Atp1b1	1	-1	protein_coding	ATPase, Na+/K+ transporting, beta 1 polypeptide [Source:MGI Symbol;Acc:MGI:88108]
ENSMUSG00000097164	839.334	0.48505	0.0746059	6.50149	7.95282e-11	7.87e-09	Cep83os	10	-1	lncRNA	centrosomal protein 83, opposite strand [Source:MGI Symbol;Acc:MGI:1914973]
ENSMUSG00000071660	3008.56	-0.391316	0.0602192	-6.4982	8.12855e-11	7.98881e-09	Ttc9c	19	-1	protein_coding	tetratricopeptide repeat domain 9C [Source:MGI Symbol;Acc:MGI:1917637]
ENSMUSG00000079553	207.891	1.34193	0.206972	6.48364	8.95358e-11	8.73979e-09	Kifc1	17	-1	protein_coding	kinesin family member C1 [Source:MGI Symbol;Acc:MGI:109596]
ENSMUSG00000030795	18746.2	0.352575	0.0544051	6.48056	9.13844e-11	8.85996e-09	Fus	7	1	protein_coding	fused in sarcoma [Source:MGI Symbol;Acc:MGI:1353633]
ENSMUSG00000069917	31.9784	4.25477	0.659459	6.45191	1.10451e-10	1.06367e-08	Hba-a2	11	1	protein_coding	hemoglobin alpha, adult chain 2 [Source:MGI Symbol;Acc:MGI:96016]
ENSMUSG00000089774	303.538	-0.970799	0.150707	-6.44163	1.18199e-10	1.12775e-08	Slc5a3	16	1	protein_coding	solute carrier family 5 (inositol transporters), member 3 [Source:MGI Symbol;Acc:MGI:1858226]
ENSMUSG00000024778	275.507	0.918204	0.142556	6.44101	1.18677e-10	1.12775e-08	Fas	19	1	protein_coding	Fas (TNF receptor superfamily member 6) [Source:MGI Symbol;Acc:MGI:95484]
ENSMUSG00000063522	177.395	0.953465	0.148459	6.42241	1.34137e-10	1.26561e-08	Ly6m	15	-1	protein_coding	lymphocyte antigen 6 complex, locus M [Source:MGI Symbol;Acc:MGI:1914288]
ENSMUSG00000074476	168.848	1.29012	0.200906	6.42149	1.34949e-10	1.26561e-08	Spc24	9	-1	protein_coding	SPC24, NDC80 kinetochore complex component, homolog (S. cerevisiae) [Source:MGI Symbol;Acc:MGI:1914879]
ENSMUSG00000019773	741.35	0.512779	0.0799416	6.41441	1.41365e-10	1.31717e-08	Fbxo5	10	-1	protein_coding	F-box protein 5 [Source:MGI Symbol;Acc:MGI:1914391]
ENSMUSG00000015316	1735.17	0.545664	0.0853011	6.39691	1.58549e-10	1.46775e-08	Slamf1	1	1	protein_coding	signaling lymphocytic activation molecule family member 1 [Source:MGI Symbol;Acc:MGI:1351314]
ENSMUSG00000022385	216.607	0.980215	0.153837	6.37179	1.86834e-10	1.71361e-08	Gtse1	15	1	protein_coding	G two S phase expressed protein 1 [Source:MGI Symbol;Acc:MGI:1352755]
ENSMUSG00000006932	12296.1	-0.282193	0.0442917	-6.37125	1.87495e-10	1.71361e-08	Ctnnb1	9	1	protein_coding	catenin (cadherin associated protein), beta 1 [Source:MGI Symbol;Acc:MGI:88276]
ENSMUSG00000029249	5751.11	-0.314112	0.0493138	-6.36966	1.89451e-10	1.72053e-08	Rest	5	1	protein_coding	RE1-silencing transcription factor [Source:MGI Symbol;Acc:MGI:104897]
ENSMUSG00000029414	241.824	1.25337	0.197169	6.35683	2.05962e-10	1.85871e-08	Kntc1	5	1	protein_coding	kinetochore associated 1 [Source:MGI Symbol;Acc:MGI:2673709]
ENSMUSG00000027699	343.038	0.856617	0.134888	6.35056	2.14537e-10	1.92399e-08	Ect2	3	-1	protein_coding	ect2 oncogene [Source:MGI Symbol;Acc:MGI:95281]
ENSMUSG00000031756	189.456	0.883702	0.139228	6.34715	2.1934e-10	1.94311e-08	Cenpn	8	1	protein_coding	centromere protein N [Source:MGI Symbol;Acc:MGI:1919405]
ENSMUSG00000052915	7283.03	-0.304161	0.047921	-6.34712	2.19377e-10	1.94311e-08	Msl1	11	1	protein_coding	male specific lethal 1 [Source:MGI Symbol;Acc:MGI:1921276]
ENSMUSG00000017679	10699.9	-0.268439	0.0423829	-6.33367	2.39396e-10	2.10742e-08	Ttpal	2	1	protein_coding	tocopherol (alpha) transfer protein-like [Source:MGI Symbol;Acc:MGI:1923330]
ENSMUSG00000017760	8067.29	0.279922	0.0442288	6.32896	2.46815e-10	2.15948e-08	Ctsa	2	1	protein_coding	cathepsin A [Source:MGI Symbol;Acc:MGI:97748]
ENSMUSG00000025920	361.872	0.643064	0.101687	6.32394	2.54979e-10	2.21739e-08	Stau2	1	-1	protein_coding	staufen double-stranded RNA binding protein 2 [Source:MGI Symbol;Acc:MGI:1352508]
ENSMUSG00000024975	8653.81	-0.346892	0.0548855	-6.32027	2.61098e-10	2.25693e-08	Pdcd4	19	1	protein_coding	programmed cell death 4 [Source:MGI Symbol;Acc:MGI:107490]
ENSMUSG00000028212	116.508	1.3676	0.216442	6.31855	2.64023e-10	2.26854e-08	Ccne2	4	1	protein_coding	cyclin E2 [Source:MGI Symbol;Acc:MGI:1329034]
ENSMUSG00000025034	3769.61	-0.385018	0.0610301	-6.30865	2.81472e-10	2.40407e-08	Trim8	19	1	protein_coding	tripartite motif-containing 8 [Source:MGI Symbol;Acc:MGI:1933302]
ENSMUSG00000050232	160.377	1.28439	0.20397	6.29697	3.03523e-10	2.57707e-08	Cxcr3	X	-1	protein_coding	chemokine (C-X-C motif) receptor 3 [Source:MGI Symbol;Acc:MGI:1277207]
ENSMUSG00000028044	319.517	0.942266	0.149946	6.28402	3.29935e-10	2.7819e-08	Cks1b	3	-1	protein_coding	CDC28 protein kinase 1b [Source:MGI Symbol;Acc:MGI:1889208]
ENSMUSG00000048878	2028.11	-0.469831	0.0747748	-6.28327	3.31525e-10	2.7819e-08	Hexim1	11	1	protein_coding	hexamethylene bis-acetamide inducible 1 [Source:MGI Symbol;Acc:MGI:2385923]
ENSMUSG00000045231	376.448	0.841948	0.134324	6.26805	3.65593e-10	3.04993e-08	BC106179	16	-1	lncRNA	cDNA sequence BC106179 [Source:MGI Symbol;Acc:MGI:3702726]
ENSMUSG00000031681	493.25	0.582008	0.0928702	6.26689	3.6833e-10	3.05501e-08	Smad1	8	-1	protein_coding	SMAD family member 1 [Source:MGI Symbol;Acc:MGI:109452]
ENSMUSG00000036402	295.098	0.833471	0.133039	6.26484	3.73213e-10	3.06191e-08	Gng12	6	1	protein_coding	guanine nucleotide binding protein (G protein), gamma 12 [Source:MGI Symbol;Acc:MGI:1336171]
ENSMUSG00000025231	4221.22	-0.317609	0.0506977	-6.26475	3.73429e-10	3.06191e-08	Sufu	19	1	protein_coding	SUFU negative regulator of hedgehog signaling [Source:MGI Symbol;Acc:MGI:1345643]
ENSMUSG00000017499	174.62	1.23993	0.198025	6.26152	3.81243e-10	3.10821e-08	Cdc6	11	1	protein_coding	cell division cycle 6 [Source:MGI Symbol;Acc:MGI:1345150]
ENSMUSG00000032586	226.649	0.798345	0.12767	6.25319	4.02161e-10	3.26023e-08	Traip	9	1	protein_coding	TRAF-interacting protein [Source:MGI Symbol;Acc:MGI:1096377]
ENSMUSG00000089809	7158.86	-0.374532	0.060021	-6.24002	4.37505e-10	3.52683e-08	Rasgef1b	5	-1	protein_coding	RasGEF domain family, member 1B [Source:MGI Symbol;Acc:MGI:2443755]
ENSMUSG00000037235	6243.11	-0.301937	0.0484227	-6.23544	4.50518e-10	3.61144e-08	Mxd4	5	-1	protein_coding	Max dimerization protein 4 [Source:MGI Symbol;Acc:MGI:104991]
ENSMUSG00000001228	1425.7	0.802599	0.128786	6.23203	4.60428e-10	3.67038e-08	Uhrf1	17	1	protein_coding	ubiquitin-like, containing PHD and RING finger domains, 1 [Source:MGI Symbol;Acc:MGI:1338889]
ENSMUSG00000053907	9919.42	-0.424984	0.0683349	-6.21914	4.99877e-10	3.95647e-08	Mat2a	6	-1	protein_coding	methionine adenosyltransferase II, alpha [Source:MGI Symbol;Acc:MGI:2443731]
ENSMUSG00000021707	429.975	0.850276	0.136748	6.21784	5.04055e-10	3.95647e-08	Dhfr	13	1	protein_coding	dihydrofolate reductase [Source:MGI Symbol;Acc:MGI:94890]
ENSMUSG00000050312	941.209	0.441233	0.0709643	6.21767	5.04589e-10	3.95647e-08	Nsun3	16	-1	protein_coding	NOL1/NOP2/Sun domain family member 3 [Source:MGI Symbol;Acc:MGI:2146565]
ENSMUSG00000057409	1218.59	-0.536548	0.0865988	-6.19579	5.79951e-10	4.52267e-08	Zfp53	17	1	protein_coding	zinc finger protein 53 [Source:MGI Symbol;Acc:MGI:99200]
ENSMUSG00000091264	538.283	-0.563728	0.0911835	-6.18235	6.31537e-10	4.89833e-08	Smim13	13	1	protein_coding	small integral membrane protein 13 [Source:MGI Symbol;Acc:MGI:2652854]
ENSMUSG00000021025	7660.95	-0.313869	0.0509783	-6.15691	7.41781e-10	5.72248e-08	Nfkbia	12	-1	protein_coding	nuclear factor of kappa light polypeptide gene enhancer in B cells inhibitor, alpha [Source:MGI Symbol;Acc:MGI:104741]
ENSMUSG00000026955	58.9008	1.64085	0.266598	6.15476	7.51908e-10	5.76959e-08	Sapcd2	2	1	protein_coding	suppressor APC domain containing 2 [Source:MGI Symbol;Acc:MGI:1919330]
ENSMUSG00000037523	1962.5	-0.372714	0.0605952	-6.15089	7.70505e-10	5.88084e-08	Mavs	2	1	protein_coding	mitochondrial antiviral signaling protein [Source:MGI Symbol;Acc:MGI:2444773]
ENSMUSG00000021313	427.855	0.791211	0.128669	6.14921	7.78696e-10	5.91191e-08	Ryr2	13	-1	protein_coding	ryanodine receptor 2, cardiac [Source:MGI Symbol;Acc:MGI:99685]
ENSMUSG00000078429	6000.53	-0.3273	0.053303	-6.14035	8.23381e-10	6.21826e-08	Ctdsp2	10	1	protein_coding	CTD (carboxy-terminal domain, RNA polymerase II, polypeptide A) small phosphatase 2 [Source:MGI Symbol;Acc:MGI:1098748]
ENSMUSG00000020493	206.244	1.18339	0.192765	6.13903	8.30246e-10	6.22256e-08	Prr11	11	-1	protein_coding	proline rich 11 [Source:MGI Symbol;Acc:MGI:2444496]
ENSMUSG00000024791	187.634	1.18383	0.192851	6.13858	8.32623e-10	6.22256e-08	Cdca5	19	1	protein_coding	cell division cycle associated 5 [Source:MGI Symbol;Acc:MGI:1915099]
ENSMUSG00000022610	633.869	0.712661	0.116541	6.11513	9.6481e-10	7.14761e-08	Mapk12	15	-1	protein_coding	mitogen-activated protein kinase 12 [Source:MGI Symbol;Acc:MGI:1353438]
ENSMUSG00000022686	15513.7	0.332611	0.0543938	6.11487	9.66364e-10	7.14761e-08	B3gnt5	16	1	protein_coding	UDP-GlcNAc:betaGal beta-1,3-N-acetylglucosaminyltransferase 5 [Source:MGI Symbol;Acc:MGI:2137302]
ENSMUSG00000030649	1016.78	0.422905	0.0691997	6.11137	9.8782e-10	7.26883e-08	Anapc15	7	1	protein_coding	anaphase promoting complex C subunit 15 [Source:MGI Symbol;Acc:MGI:1922680]
ENSMUSG00000002835	513.937	0.768369	0.125962	6.1	1.06068e-09	7.76512e-08	Chaf1a	17	1	protein_coding	chromatin assembly factor 1, subunit A (p150) [Source:MGI Symbol;Acc:MGI:1351331]
ENSMUSG00000096727	5038.14	0.392291	0.0643928	6.09216	1.11399e-09	8.11405e-08	Psmb9	17	-1	protein_coding	proteasome (prosome, macropain) subunit, beta type 9 (large multifunctional peptidase 2) [Source:MGI Symbol;Acc:MGI:1346526]
ENSMUSG00000023892	1207.84	-0.39287	0.064639	-6.07791	1.21763e-09	8.8241e-08	Zfp51	17	1	protein_coding	zinc finger protein 51 [Source:MGI Symbol;Acc:MGI:99198]
ENSMUSG00000036067	628.143	0.637704	0.105174	6.06332	1.3334e-09	9.61452e-08	Slc2a6	2	-1	protein_coding	solute carrier family 2 (facilitated glucose transporter), member 6 [Source:MGI Symbol;Acc:MGI:2443286]
ENSMUSG00000037855	78.7212	1.23358	0.203592	6.05905	1.36928e-09	9.82386e-08	Zfp365	10	-1	protein_coding	zinc finger protein 365 [Source:MGI Symbol;Acc:MGI:2143676]
ENSMUSG00000028332	61.6452	1.83405	0.302814	6.05669	1.38955e-09	9.91971e-08	Hemgn	4	-1	protein_coding	hemogen [Source:MGI Symbol;Acc:MGI:2136910]
ENSMUSG00000022601	3561.88	-0.323448	0.0534347	-6.05315	1.42042e-09	1.00899e-07	Zbtb11	16	1	protein_coding	zinc finger and BTB domain containing 11 [Source:MGI Symbol;Acc:MGI:2443876]
ENSMUSG00000023940	131.457	1.24465	0.206081	6.03961	1.54485e-09	1.09197e-07	Sgo1	17	-1	protein_coding	shugoshin 1 [Source:MGI Symbol;Acc:MGI:1919665]
ENSMUSG00000035455	402.512	0.806575	0.134034	6.01767	1.76945e-09	1.2446e-07	Fignl1	11	-1	protein_coding	fidgetin-like 1 [Source:MGI Symbol;Acc:MGI:1890648]
ENSMUSG00000098715	204.789	0.790262	0.131347	6.01658	1.7814e-09	1.24689e-07	Gm28053	6	1	protein_coding	predicted gene, 28053 [Source:MGI Symbol;Acc:MGI:5547789]
ENSMUSG00000028890	1904.22	-0.354597	0.058953	-6.01491	1.79987e-09	1.25335e-07	Mtf1	4	1	protein_coding	metal response element binding transcription factor 1 [Source:MGI Symbol;Acc:MGI:101786]
ENSMUSG00000038384	6399.9	-0.374846	0.0623271	-6.01417	1.80809e-09	1.25335e-07	Setd1b	5	1	protein_coding	SET domain containing 1B [Source:MGI Symbol;Acc:MGI:2652820]
ENSMUSG00000017386	1706.7	-0.403074	0.0671429	-6.00322	1.93446e-09	1.3345e-07	Traf4	11	-1	protein_coding	TNF receptor associated factor 4 [Source:MGI Symbol;Acc:MGI:1202880]
ENSMUSG00000062028	405.772	0.616102	0.10266	6.00139	1.9563e-09	1.34311e-07	Irgc1	7	-1	protein_coding	immunity-related GTPase family, cinema 1 [Source:MGI Symbol;Acc:MGI:2685948]
ENSMUSG00000019820	3678.46	-0.370381	0.0617371	-5.99932	1.98147e-09	1.35313e-07	Utrn	10	-1	protein_coding	utrophin [Source:MGI Symbol;Acc:MGI:104631]
ENSMUSG00000035621	7689.55	-0.296203	0.0493784	-5.99864	1.98976e-09	1.35313e-07	Midn	10	1	protein_coding	midnolin [Source:MGI Symbol;Acc:MGI:1890222]
ENSMUSG00000075327	1436.95	-0.390237	0.065225	-5.98294	2.19152e-09	1.48331e-07	Zbtb2	10	-1	protein_coding	zinc finger and BTB domain containing 2 [Source:MGI Symbol;Acc:MGI:2685949]
ENSMUSG00000031349	484.552	0.631464	0.10577	5.97014	2.37055e-09	1.59695e-07	Nsdhl	X	1	protein_coding	NAD(P) dependent steroid dehydrogenase-like [Source:MGI Symbol;Acc:MGI:1099438]
ENSMUSG00000034906	461.569	0.849177	0.142357	5.96511	2.44473e-09	1.63873e-07	Ncaph	2	-1	protein_coding	non-SMC condensin I complex, subunit H [Source:MGI Symbol;Acc:MGI:2444777]
ENSMUSG00000025162	6373.59	-0.256558	0.043015	-5.9644	2.45541e-09	1.63873e-07	Csnk1d	11	-1	protein_coding	casein kinase 1, delta [Source:MGI Symbol;Acc:MGI:1355272]
ENSMUSG00000028551	401.439	0.74759	0.12558	5.9531	2.63108e-09	1.74784e-07	Cdkn2c	4	-1	protein_coding	cyclin dependent kinase inhibitor 2C [Source:MGI Symbol;Acc:MGI:105388]
ENSMUSG00000028068	85.1992	1.34812	0.226727	5.94599	2.7479e-09	1.81704e-07	Iqgap3	3	1	protein_coding	IQ motif containing GTPase activating protein 3 [Source:MGI Symbol;Acc:MGI:3028642]
ENSMUSG00000062944	343.72	0.61961	0.104694	5.91828	3.25335e-09	2.14139e-07	9130023H24Rik	7	-1	protein_coding	RIKEN cDNA 9130023H24 gene [Source:MGI Symbol;Acc:MGI:2442738]
ENSMUSG00000086111	357.493	0.634353	0.107213	5.91674	3.28384e-09	2.15159e-07	Gm15326	13	1	lncRNA	predicted gene 15326 [Source:MGI Symbol;Acc:MGI:3705205]
ENSMUSG00000055024	14565.2	-0.392333	0.0663401	-5.91397	3.33959e-09	2.17817e-07	Ep300	15	1	protein_coding	E1A binding protein p300 [Source:MGI Symbol;Acc:MGI:1276116]
ENSMUSG00000031262	122.262	1.12236	0.189866	5.91134	3.39343e-09	2.20327e-07	Cenpi	X	1	protein_coding	centromere protein I [Source:MGI Symbol;Acc:MGI:2147897]
ENSMUSG00000040738	2508.2	-0.332527	0.0563052	-5.90579	3.50951e-09	2.26838e-07	Ints8	4	-1	protein_coding	integrator complex subunit 8 [Source:MGI Symbol;Acc:MGI:1919906]
ENSMUSG00000020785	211.295	0.834487	0.141623	5.89231	3.80837e-09	2.45051e-07	Camkk1	11	1	protein_coding	calcium/calmodulin-dependent protein kinase kinase 1, alpha [Source:MGI Symbol;Acc:MGI:1891766]
ENSMUSG00000030921	7046.42	-0.307762	0.0522514	-5.89002	3.86151e-09	2.46625e-07	Trim30a	7	-1	protein_coding	tripartite motif-containing 30A [Source:MGI Symbol;Acc:MGI:98178]
ENSMUSG00000069919	90.497	4.25706	0.722788	5.88978	3.86721e-09	2.46625e-07	Hba-a1	11	1	protein_coding	hemoglobin alpha, adult chain 1 [Source:MGI Symbol;Acc:MGI:96015]
ENSMUSG00000026672	410.705	0.704032	0.11974	5.87965	4.11124e-09	2.61028e-07	Optn	2	-1	protein_coding	optineurin [Source:MGI Symbol;Acc:MGI:1918898]
ENSMUSG00000024240	4088.08	-0.311049	0.0529681	-5.87238	4.29585e-09	2.71547e-07	Epc1	18	-1	protein_coding	enhancer of polycomb homolog 1 [Source:MGI Symbol;Acc:MGI:1278322]
ENSMUSG00000045005	424.387	-0.625912	0.106775	-5.86195	4.57469e-09	2.87905e-07	Fzd5	1	-1	protein_coding	frizzled class receptor 5 [Source:MGI Symbol;Acc:MGI:108571]
ENSMUSG00000079017	2595.38	-0.535529	0.0914122	-5.8584	4.67362e-09	2.92846e-07	Ifi27l2a	12	-1	protein_coding	interferon, alpha-inducible protein 27 like 2A [Source:MGI Symbol;Acc:MGI:1924183]
ENSMUSG00000011427	1210.95	-0.389083	0.0664305	-5.85699	4.7133e-09	2.94048e-07	Zfp790	7	1	protein_coding	zinc finger protein 790 [Source:MGI Symbol;Acc:MGI:1923431]
ENSMUSG00000052040	13620.2	-0.261125	0.0445915	-5.85593	4.74337e-09	2.94643e-07	Klf13	7	-1	protein_coding	Kruppel-like factor 13 [Source:MGI Symbol;Acc:MGI:1354948]
ENSMUSG00000021965	89.4295	1.33514	0.228123	5.85272	4.83591e-09	2.99097e-07	Ska3	14	-1	protein_coding	spindle and kinetochore associated complex subunit 3 [Source:MGI Symbol;Acc:MGI:3041235]
ENSMUSG00000074829	1446.75	0.461181	0.0788331	5.85009	4.91309e-09	3.02566e-07	2010315B03Rik	9	-1	protein_coding	RIKEN cDNA 2010315B03 gene [Source:MGI Symbol;Acc:MGI:1919321]
ENSMUSG00000009406	631.272	-0.514411	0.0880328	-5.8434	5.11458e-09	3.13629e-07	Elk1	X	-1	protein_coding	ELK1, member of ETS oncogene family [Source:MGI Symbol;Acc:MGI:101833]
ENSMUSG00000027323	300.558	0.88086	0.151223	5.8249	5.71469e-09	3.48937e-07	Rad51	2	1	protein_coding	RAD51 recombinase [Source:MGI Symbol;Acc:MGI:97890]
ENSMUSG00000038242	69.6895	1.45875	0.250861	5.81498	6.06394e-09	3.68692e-07	Aox4	1	1	protein_coding	aldehyde oxidase 4 [Source:MGI Symbol;Acc:MGI:1919122]
ENSMUSG00000037628	73.0636	1.57615	0.271148	5.81288	6.14074e-09	3.71787e-07	Cdkn3	14	1	protein_coding	cyclin-dependent kinase inhibitor 3 [Source:MGI Symbol;Acc:MGI:1919641]
ENSMUSG00000040413	45.2411	1.81219	0.312152	5.80547	6.41852e-09	3.86972e-07	Timd2	11	-1	protein_coding	T cell immunoglobulin and mucin domain containing 2 [Source:MGI Symbol;Acc:MGI:2159681]
ENSMUSG00000046574	4547.65	-0.406498	0.0700787	-5.80059	6.60808e-09	3.96734e-07	Prr12	7	-1	protein_coding	proline rich 12 [Source:MGI Symbol;Acc:MGI:2679002]
ENSMUSG00000001774	3055.17	-0.305913	0.0528776	-5.78531	7.23794e-09	4.32738e-07	Chordc1	9	1	protein_coding	cysteine and histidine-rich domain (CHORD)-containing, zinc-binding protein 1 [Source:MGI Symbol;Acc:MGI:1914167]
ENSMUSG00000046139	2938.21	-0.283703	0.0491239	-5.77524	7.68419e-09	4.57512e-07	Patl1	19	1	protein_coding	protein associated with topoisomerase II homolog 1 (yeast) [Source:MGI Symbol;Acc:MGI:2147679]
ENSMUSG00000028367	1895.15	0.393184	0.068204	5.76482	8.17453e-09	4.84695e-07	Txn1	4	-1	protein_coding	thioredoxin 1 [Source:MGI Symbol;Acc:MGI:98874]
ENSMUSG00000045248	862.831	-0.483998	0.0840049	-5.76154	8.33477e-09	4.92163e-07	Med26	8	-1	protein_coding	mediator complex subunit 26 [Source:MGI Symbol;Acc:MGI:1917875]
ENSMUSG00000041187	13549.7	-0.266766	0.0463203	-5.75917	8.45287e-09	4.97091e-07	Prkd2	7	1	protein_coding	protein kinase D2 [Source:MGI Symbol;Acc:MGI:2141917]
ENSMUSG00000039294	8959.19	-0.330275	0.0574886	-5.74504	9.18972e-09	5.38218e-07	Cybc1	11	-1	protein_coding	cytochrome b 245 chaperone 1 [Source:MGI Symbol;Acc:MGI:2384959]
ENSMUSG00000038670	348.299	0.654347	0.113969	5.74145	9.38688e-09	5.47337e-07	Mybpc2	7	-1	protein_coding	myosin binding protein C, fast-type [Source:MGI Symbol;Acc:MGI:1336170]
ENSMUSG00000022607	540.863	0.529131	0.0921804	5.74017	9.45838e-09	5.47337e-07	Ptk2	15	-1	protein_coding	PTK2 protein tyrosine kinase 2 [Source:MGI Symbol;Acc:MGI:95481]
ENSMUSG00000056144	7624.62	-0.389188	0.0678011	-5.74014	9.45986e-09	5.47337e-07	Trim34a	7	1	protein_coding	tripartite motif-containing 34A [Source:MGI Symbol;Acc:MGI:2137359]
ENSMUSG00000039473	5726.64	-0.270603	0.0471625	-5.73766	9.59911e-09	5.53163e-07	Ubn1	16	1	protein_coding	ubinuclein 1 [Source:MGI Symbol;Acc:MGI:1891307]
ENSMUSG00000032420	128.257	1.39851	0.244064	5.7301	1.0037e-08	5.76085e-07	Nt5e	9	1	protein_coding	5' nucleotidase, ecto [Source:MGI Symbol;Acc:MGI:99782]
ENSMUSG00000045216	2168.23	-0.363836	0.0637315	-5.70888	1.1372e-08	6.50109e-07	Hs6st1	1	1	protein_coding	heparan sulfate 6-O-sulfotransferase 1 [Source:MGI Symbol;Acc:MGI:1354958]
ENSMUSG00000026873	662.559	0.566922	0.0994995	5.69774	1.21407e-08	6.913e-07	Phf19	2	-1	protein_coding	PHD finger protein 19 [Source:MGI Symbol;Acc:MGI:1921266]
ENSMUSG00000079339	864.731	-0.397789	0.0699925	-5.68331	1.32109e-08	7.49263e-07	Ifit1bl1	19	-1	protein_coding	interferon induced protein with tetratricpeptide repeats 1B like 1 [Source:MGI Symbol;Acc:MGI:3650685]
ENSMUSG00000084796	2722.14	0.553049	0.0973247	5.68251	1.32728e-08	7.49811e-07	Mir142hg	11	1	lncRNA	Mir142 host gene (non-protein coding) [Source:MGI Symbol;Acc:MGI:1925841]
ENSMUSG00000001663	22.8149	3.70385	0.652545	5.67601	1.37871e-08	7.75809e-07	Gstt1	10	-1	protein_coding	glutathione S-transferase, theta 1 [Source:MGI Symbol;Acc:MGI:107379]
ENSMUSG00000022799	685.453	-0.453465	0.0799792	-5.66979	1.4297e-08	8.0136e-07	Arhgap31	16	-1	protein_coding	Rho GTPase activating protein 31 [Source:MGI Symbol;Acc:MGI:1333857]
ENSMUSG00000026755	9487.24	0.278012	0.0491779	5.65318	1.57507e-08	8.79403e-07	Arpc5l	2	1	protein_coding	actin related protein 2/3 complex, subunit 5-like [Source:MGI Symbol;Acc:MGI:1921442]
ENSMUSG00000037962	16.8005	3.66156	0.648541	5.64584	1.64379e-08	9.14214e-07	Rflna	5	1	protein_coding	refilin A [Source:MGI Symbol;Acc:MGI:1920371]
ENSMUSG00000121095	179.151	0.883723	0.156648	5.64145	1.68626e-08	9.34215e-07		2	-1	lncRNA	novel transcript, antisense to Slc17a9
ENSMUSG00000037972	24517.9	0.386132	0.0685384	5.63381	1.76274e-08	9.72827e-07	Snn	16	1	protein_coding	stannin [Source:MGI Symbol;Acc:MGI:1276549]
ENSMUSG00000038991	9613.21	0.254719	0.0452262	5.63212	1.7801e-08	9.78647e-07	Txndc5	13	-1	protein_coding	thioredoxin domain containing 5 [Source:MGI Symbol;Acc:MGI:2145316]
ENSMUSG00000003119	6341.9	-0.3211	0.0571499	-5.61855	1.92562e-08	1.05461e-06	Cdk12	11	1	protein_coding	cyclin-dependent kinase 12 [Source:MGI Symbol;Acc:MGI:1098802]
ENSMUSG00000036931	2581.76	-0.341331	0.0608582	-5.60862	2.03947e-08	1.11272e-06	Nfkbid	7	1	protein_coding	nuclear factor of kappa light polypeptide gene enhancer in B cells inhibitor, delta [Source:MGI Symbol;Acc:MGI:3041243]
ENSMUSG00000035365	130.244	1.07523	0.191874	5.60381	2.09687e-08	1.1397e-06	Parpbp	10	-1	protein_coding	PARP1 binding protein [Source:MGI Symbol;Acc:MGI:1922567]
ENSMUSG00000026520	1295.14	0.410069	0.0731904	5.60278	2.10943e-08	1.1422e-06	Pycr2	1	1	protein_coding	pyrroline-5-carboxylate reductase family, member 2 [Source:MGI Symbol;Acc:MGI:1277956]
ENSMUSG00000032216	3127.54	-0.339108	0.0605975	-5.59607	2.19266e-08	1.1828e-06	Nedd4	9	1	protein_coding	neural precursor cell expressed, developmentally down-regulated 4 [Source:MGI Symbol;Acc:MGI:97297]
ENSMUSG00000033594	271.038	-0.630407	0.112699	-5.59373	2.22236e-08	1.19433e-06	Spata2l	8	-1	protein_coding	spermatogenesis associated 2-like [Source:MGI Symbol;Acc:MGI:1926029]
ENSMUSG00000045362	898.917	0.394175	0.0705339	5.58844	2.29116e-08	1.22671e-06	Tnfrsf26	7	-1	protein_coding	tumor necrosis factor receptor superfamily, member 26 [Source:MGI Symbol;Acc:MGI:2651928]
ENSMUSG00000078954	29.6021	2.23938	0.401624	5.57581	2.46379e-08	1.31424e-06	Arhgap8	15	1	protein_coding	Rho GTPase activating protein 8 [Source:MGI Symbol;Acc:MGI:1920417]
ENSMUSG00000024300	1177.34	0.51516	0.0924869	5.57009	2.54611e-08	1.35311e-06	Myo1f	17	1	protein_coding	myosin IF [Source:MGI Symbol;Acc:MGI:107711]
ENSMUSG00000030016	7562.64	-0.240803	0.0432607	-5.56632	2.60168e-08	1.37755e-06	Zfp638	6	1	protein_coding	zinc finger protein 638 [Source:MGI Symbol;Acc:MGI:1203484]
ENSMUSG00000032783	72.5843	1.37123	0.246695	5.55842	2.72233e-08	1.43613e-06	Troap	15	1	protein_coding	trophinin associated protein [Source:MGI Symbol;Acc:MGI:1925983]
ENSMUSG00000029723	6990.61	-0.277817	0.0499917	-5.55726	2.74037e-08	1.44035e-06	Spacdr	5	1	protein_coding	sperm acrosome developmental regulator [Source:MGI Symbol;Acc:MGI:1926079]
ENSMUSG00000079215	2499.53	-0.306297	0.0551966	-5.54921	2.86962e-08	1.50278e-06	Zfp664	5	1	protein_coding	zinc finger protein 664 [Source:MGI Symbol;Acc:MGI:2442505]
ENSMUSG00000120321	246.329	0.65438	0.11801	5.5451	2.93781e-08	1.53289e-06	Gm51802	10	-1	lncRNA	predicted gene, 51802 [Source:NCBI gene (formerly Entrezgene);Acc:115487453]
ENSMUSG00000001517	481.344	0.752831	0.135817	5.54297	2.97388e-08	1.5461e-06	Foxm1	6	1	protein_coding	forkhead box M1 [Source:MGI Symbol;Acc:MGI:1347487]
ENSMUSG00000055675	6462.41	-0.316018	0.0571271	-5.53183	3.169e-08	1.64159e-06	Kbtbd11	8	1	protein_coding	kelch repeat and BTB (POZ) domain containing 11 [Source:MGI Symbol;Acc:MGI:1922151]
ENSMUSG00000020275	15286.6	-0.323733	0.0586482	-5.51991	3.39173e-08	1.75065e-06	Rel	11	-1	protein_coding	reticuloendotheliosis oncogene [Source:MGI Symbol;Acc:MGI:97897]
ENSMUSG00000022905	4809.91	-0.255173	0.0462596	-5.5161	3.46596e-08	1.78255e-06	Kpna1	16	1	protein_coding	karyopherin (importin) alpha 1 [Source:MGI Symbol;Acc:MGI:103560]
ENSMUSG00000036285	1340.8	-0.347828	0.0631243	-5.5102	3.58431e-08	1.83683e-06	Noa1	5	-1	protein_coding	nitric oxide associated 1 [Source:MGI Symbol;Acc:MGI:1914306]
ENSMUSG00000032411	1330.37	-0.373219	0.0677771	-5.50656	3.65919e-08	1.86853e-06	Tfdp2	9	1	protein_coding	transcription factor Dp 2 [Source:MGI Symbol;Acc:MGI:107167]
ENSMUSG00000038866	4582.15	-0.324346	0.0590309	-5.49452	3.91786e-08	1.99352e-06	Zcchc2	1	1	protein_coding	zinc finger, CCHC domain containing 2 [Source:MGI Symbol;Acc:MGI:2444114]
ENSMUSG00000032515	4243.63	-0.308426	0.0562271	-5.48536	4.12638e-08	2.09221e-06	Csrnp1	9	-1	protein_coding	cysteine-serine-rich nuclear protein 1 [Source:MGI Symbol;Acc:MGI:2387989]
ENSMUSG00000021311	3367.66	-0.30932	0.0564222	-5.48224	4.19982e-08	2.12194e-06	Mtr	13	-1	protein_coding	5-methyltetrahydrofolate-homocysteine methyltransferase [Source:MGI Symbol;Acc:MGI:894292]
ENSMUSG00000005610	43125.8	-0.228753	0.0417334	-5.4813	4.2222e-08	2.12516e-06	Eif4g2	7	-1	protein_coding	eukaryotic translation initiation factor 4, gamma 2 [Source:MGI Symbol;Acc:MGI:109207]
ENSMUSG00000020137	1307.92	-0.392474	0.0716098	-5.48073	4.2358e-08	2.12516e-06	Thap2	10	-1	protein_coding	THAP domain containing, apoptosis associated protein 2 [Source:MGI Symbol;Acc:MGI:1914066]
ENSMUSG00000028807	224.033	0.704929	0.128767	5.47447	4.38826e-08	2.19398e-06	Zbtb8a	4	-1	protein_coding	zinc finger and BTB domain containing 8a [Source:MGI Symbol;Acc:MGI:1920930]
ENSMUSG00000027715	739.274	1.57423	0.287803	5.46981	4.50519e-08	2.23842e-06	Ccna2	3	-1	protein_coding	cyclin A2 [Source:MGI Symbol;Acc:MGI:108069]
ENSMUSG00000028191	4468.41	-0.275664	0.0503984	-5.46969	4.50836e-08	2.23842e-06	Bcl10	3	1	protein_coding	B cell leukemia/lymphoma 10 [Source:MGI Symbol;Acc:MGI:1337994]
ENSMUSG00000074282	655.891	0.455358	0.0832959	5.46675	4.58362e-08	2.26794e-06	Zfp94	7	-1	protein_coding	zinc finger protein 94 [Source:MGI Symbol;Acc:MGI:107610]
ENSMUSG00000032058	2055.21	-0.310743	0.056875	-5.46361	4.66556e-08	2.30056e-06	Ppp2r1b	9	1	protein_coding	protein phosphatase 2, regulatory subunit A, beta [Source:MGI Symbol;Acc:MGI:1920949]
ENSMUSG00000024691	14587.7	-0.218418	0.0400002	-5.46041	4.75032e-08	2.33433e-06	Fam111a	19	1	protein_coding	family with sequence similarity 111, member A [Source:MGI Symbol;Acc:MGI:1915508]
ENSMUSG00000028718	167.595	1.32041	0.241908	5.45829	4.80755e-08	2.35439e-06	Stil	4	1	protein_coding	Scl/Tal1 interrupting locus [Source:MGI Symbol;Acc:MGI:107477]
ENSMUSG00000028337	4717.63	0.316497	0.058005	5.45637	4.8597e-08	2.37183e-06	Coro2a	4	-1	protein_coding	coronin, actin binding protein 2A [Source:MGI Symbol;Acc:MGI:1345966]
ENSMUSG00000030036	2620.73	-0.316729	0.0581601	-5.44582	5.1568e-08	2.5083e-06	Mogs	6	1	protein_coding	mannosyl-oligosaccharide glucosidase [Source:MGI Symbol;Acc:MGI:1929872]
ENSMUSG00000049502	5193.17	-0.291101	0.0535669	-5.43435	5.49968e-08	2.66605e-06	Dtx3l	16	-1	protein_coding	deltex 3-like, E3 ubiquitin ligase [Source:MGI Symbol;Acc:MGI:2656973]
ENSMUSG00000067825	603.433	-0.470175	0.0865921	-5.42977	5.64272e-08	2.72618e-06	Pex26	6	1	protein_coding	peroxisomal biogenesis factor 26 [Source:MGI Symbol;Acc:MGI:1921293]
ENSMUSG00000036223	51.399	1.70391	0.314174	5.42348	5.84513e-08	2.81449e-06	Ska1	18	-1	protein_coding	spindle and kinetochore associated complex subunit 1 [Source:MGI Symbol;Acc:MGI:1913718]
ENSMUSG00000022018	40.3426	1.98247	0.365647	5.42182	5.89962e-08	2.83123e-06	Rgcc	14	-1	protein_coding	regulator of cell cycle [Source:MGI Symbol;Acc:MGI:1913464]
ENSMUSG00000040899	7783.01	0.316213	0.0583506	5.41919	5.98686e-08	2.86352e-06	Ccr6	17	1	protein_coding	chemokine (C-C motif) receptor 6 [Source:MGI Symbol;Acc:MGI:1333797]
ENSMUSG00000023882	237.07	-0.730242	0.134819	-5.41646	6.07911e-08	2.89522e-06	Zfp54	17	1	protein_coding	zinc finger protein 54 [Source:MGI Symbol;Acc:MGI:99201]
ENSMUSG00000030214	3423.42	0.471034	0.0869702	5.41604	6.0935e-08	2.89522e-06	Plbd1	6	-1	protein_coding	phospholipase B domain containing 1 [Source:MGI Symbol;Acc:MGI:1914107]
ENSMUSG00000031951	257.955	0.756963	0.139785	5.4152	6.12204e-08	2.89918e-06	Tmem231	8	-1	protein_coding	transmembrane protein 231 [Source:MGI Symbol;Acc:MGI:2685024]
ENSMUSG00000055835	1088.01	-0.40808	0.0754365	-5.40959	6.31707e-08	2.9817e-06	Zfp1	8	1	protein_coding	zinc finger protein 1 [Source:MGI Symbol;Acc:MGI:99154]
ENSMUSG00000012443	829.467	1.39921	0.259443	5.39312	6.92438e-08	3.25578e-06	Kif11	19	1	protein_coding	kinesin family member 11 [Source:MGI Symbol;Acc:MGI:1098231]
ENSMUSG00000071054	6365.18	-0.343675	0.0637305	-5.39264	6.94312e-08	3.25578e-06	Safb	17	1	protein_coding	scaffold attachment factor B [Source:MGI Symbol;Acc:MGI:2146974]
ENSMUSG00000033450	3025.65	-0.469168	0.0870878	-5.3873	7.15243e-08	3.343e-06	Tagap	17	1	protein_coding	T cell activation Rho GTPase activating protein [Source:MGI Symbol;Acc:MGI:3615484]
ENSMUSG00000027469	584.242	1.43045	0.26593	5.37906	7.48753e-08	3.48191e-06	Tpx2	2	1	protein_coding	TPX2, microtubule-associated [Source:MGI Symbol;Acc:MGI:1919369]
ENSMUSG00000046591	261.226	0.870815	0.161922	5.37799	7.53199e-08	3.48191e-06	Ticrr	7	1	protein_coding	TOPBP1-interacting checkpoint and replication regulator [Source:MGI Symbol;Acc:MGI:1924261]
ENSMUSG00000121107	357.686	0.575211	0.106959	5.37788	7.53664e-08	3.48191e-06	9330133O14Rik	8	1	lncRNA	RIKEN cDNA 9330133O14 gene [Source:NCBI gene (formerly Entrezgene);Acc:100689703]
ENSMUSG00000036606	1300.92	0.636511	0.118363	5.37764	7.54668e-08	3.48191e-06	Plxnb2	15	-1	protein_coding	plexin B2 [Source:MGI Symbol;Acc:MGI:2154239]
ENSMUSG00000045098	6075.93	-0.260314	0.0484119	-5.37706	7.57112e-08	3.48199e-06	Kmt5b	19	1	protein_coding	lysine methyltransferase 5B [Source:MGI Symbol;Acc:MGI:2444557]
ENSMUSG00000037868	273.901	0.606904	0.113042	5.36881	7.92557e-08	3.63335e-06	Egr2	10	1	protein_coding	early growth response 2 [Source:MGI Symbol;Acc:MGI:95296]
ENSMUSG00000032333	3261.46	0.382398	0.0712524	5.36681	8.01399e-08	3.66219e-06	Stoml1	9	1	protein_coding	stomatin-like 1 [Source:MGI Symbol;Acc:MGI:1916356]
ENSMUSG00000022945	406.308	0.592578	0.110514	5.362	8.23058e-08	3.74923e-06	Chaf1b	16	1	protein_coding	chromatin assembly factor 1, subunit B (p60) [Source:MGI Symbol;Acc:MGI:1314881]
ENSMUSG00000029602	1348.35	0.354488	0.0661615	5.35792	8.41843e-08	3.82266e-06	Rasal1	5	1	protein_coding	RAS protein activator like 1 (GAP1 like) [Source:MGI Symbol;Acc:MGI:1330842]
ENSMUSG00000057982	1643.15	-0.339785	0.0634587	-5.35442	8.58317e-08	3.88517e-06	Zfp809	9	1	protein_coding	zinc finger protein 809 [Source:MGI Symbol;Acc:MGI:2143362]
ENSMUSG00000009772	4211.15	-0.322054	0.0602456	-5.34569	9.00709e-08	4.06424e-06	Nuak2	1	1	protein_coding	NUAK family, SNF1-like kinase, 2 [Source:MGI Symbol;Acc:MGI:1921387]
ENSMUSG00000039031	785.601	-0.422044	0.0789788	-5.34377	9.10329e-08	4.09477e-06	Arhgap18	10	1	protein_coding	Rho GTPase activating protein 18 [Source:MGI Symbol;Acc:MGI:1921160]
ENSMUSG00000059839	988.054	-0.495084	0.0928494	-5.33211	9.70758e-08	4.35294e-06	Zfp874b	13	-1	protein_coding	zinc finger protein 874b [Source:MGI Symbol;Acc:MGI:3040702]
ENSMUSG00000020808	51.9202	1.53478	0.288099	5.32725	9.97122e-08	4.45723e-06	Pimreg	11	1	protein_coding	PICALM interacting mitotic regulator [Source:MGI Symbol;Acc:MGI:1924434]
ENSMUSG00000042507	12762.3	-0.289057	0.0542659	-5.32667	1.0003e-07	4.45755e-06	Mideas	12	-1	protein_coding	mitotic deacetylase associated SANT domain protein [Source:MGI Symbol;Acc:MGI:2685106]
ENSMUSG00000099681	256.386	0.652661	0.122555	5.32545	1.00701e-07	4.46928e-06	1700052K11Rik	11	-1	lncRNA	RIKEN cDNA 1700052K11 gene [Source:MGI Symbol;Acc:MGI:1920681]
ENSMUSG00000021714	69.776	1.12025	0.210374	5.32507	1.00916e-07	4.46928e-06	Cenpk	13	1	protein_coding	centromere protein K [Source:MGI Symbol;Acc:MGI:1926210]
ENSMUSG00000022744	1489.93	-0.379407	0.0712926	-5.32183	1.0273e-07	4.5356e-06	Cldnd1	16	1	protein_coding	claudin domain containing 1 [Source:MGI Symbol;Acc:MGI:2447860]
ENSMUSG00000002699	98.4454	1.23118	0.231563	5.31681	1.05605e-07	4.64822e-06	Lcp2	11	1	protein_coding	lymphocyte cytosolic protein 2 [Source:MGI Symbol;Acc:MGI:1321402]
ENSMUSG00000030930	5077.16	-0.273463	0.0515071	-5.30923	1.10088e-07	4.83076e-06	Chst15	7	-1	protein_coding	carbohydrate sulfotransferase 15 [Source:MGI Symbol;Acc:MGI:1924840]
ENSMUSG00000032300	2067.4	-0.402001	0.0758148	-5.30241	1.14287e-07	4.99364e-06	1700017B05Rik	9	-1	protein_coding	RIKEN cDNA 1700017B05 gene [Source:MGI Symbol;Acc:MGI:1921461]
ENSMUSG00000039952	2086.67	-0.27709	0.0522607	-5.30207	1.14496e-07	4.99364e-06	Dag1	9	-1	protein_coding	dystroglycan 1 [Source:MGI Symbol;Acc:MGI:101864]
ENSMUSG00000020766	660.231	0.506286	0.0955703	5.29752	1.17385e-07	5.10413e-06	Galk1	11	-1	protein_coding	galactokinase 1 [Source:MGI Symbol;Acc:MGI:95730]
ENSMUSG00000049922	3836.7	-0.287734	0.054329	-5.29614	1.18275e-07	5.12729e-06	Slc35c1	2	-1	protein_coding	solute carrier family 35, member C1 [Source:MGI Symbol;Acc:MGI:2443301]
ENSMUSG00000072872	1335.24	-0.380878	0.0719455	-5.29398	1.19682e-07	5.17265e-06	Rybp	6	-1	protein_coding	RING1 and YY1 binding protein [Source:MGI Symbol;Acc:MGI:1929059]
ENSMUSG00000052616	383.373	0.539304	0.101993	5.28765	1.23899e-07	5.33882e-06	Terb1	8	-1	protein_coding	telomere repeat binding bouquet formation protein 1 [Source:MGI Symbol;Acc:MGI:2443187]
ENSMUSG00000017002	63.0768	1.90295	0.359949	5.28673	1.24523e-07	5.34964e-06	Slpi	2	-1	protein_coding	secretory leukocyte peptidase inhibitor [Source:MGI Symbol;Acc:MGI:109297]
ENSMUSG00000037313	870.586	0.50006	0.0946339	5.28416	1.26285e-07	5.40916e-06	Tacc3	5	1	protein_coding	transforming, acidic coiled-coil containing protein 3 [Source:MGI Symbol;Acc:MGI:1341163]
ENSMUSG00000056394	1474.95	0.535129	0.101319	5.28162	1.28046e-07	5.46036e-06	Lig1	7	1	protein_coding	ligase I, DNA, ATP-dependent [Source:MGI Symbol;Acc:MGI:101789]
ENSMUSG00000024008	404.523	0.54071	0.102381	5.28134	1.28242e-07	5.46036e-06	Cpne5	17	-1	protein_coding	copine V [Source:MGI Symbol;Acc:MGI:2385908]
ENSMUSG00000049421	2231.54	-0.349594	0.0662031	-5.28063	1.28739e-07	5.4653e-06	Zfp260	7	1	protein_coding	zinc finger protein 260 [Source:MGI Symbol;Acc:MGI:1347071]
ENSMUSG00000035042	122.865	-1.50362	0.284999	-5.27587	1.32129e-07	5.59267e-06	Ccl5	11	-1	protein_coding	chemokine (C-C motif) ligand 5 [Source:MGI Symbol;Acc:MGI:98262]
ENSMUSG00000074221	1390.78	-0.350132	0.0664004	-5.27305	1.34178e-07	5.66269e-06	Zfp568	7	1	protein_coding	zinc finger protein 568 [Source:MGI Symbol;Acc:MGI:2142347]
ENSMUSG00000026274	159.283	0.821513	0.155851	5.27113	1.35585e-07	5.70531e-06	Pask	1	-1	protein_coding	PAS domain containing serine/threonine kinase [Source:MGI Symbol;Acc:MGI:2155936]
ENSMUSG00000045294	1578.33	0.498475	0.0946272	5.26778	1.38083e-07	5.79343e-06	Insig1	5	1	protein_coding	insulin induced gene 1 [Source:MGI Symbol;Acc:MGI:1916289]
ENSMUSG00000037991	173.224	0.804312	0.152834	5.26265	1.41994e-07	5.94016e-06	Rmi2	16	1	protein_coding	RecQ mediated genome instability 2 [Source:MGI Symbol;Acc:MGI:2685383]
ENSMUSG00000110980	63.5391	1.3216	0.25125	5.26009	1.43986e-07	6.00599e-06	Gm47204	9	-1	lncRNA	predicted gene, 47204 [Source:MGI Symbol;Acc:MGI:6096003]
ENSMUSG00000008604	2612.67	-0.280578	0.0533839	-5.25586	1.47334e-07	6.12779e-06	Ubqln4	3	1	protein_coding	ubiquilin 4 [Source:MGI Symbol;Acc:MGI:2150152]
ENSMUSG00000024014	2537.62	0.292656	0.0557183	5.25242	1.50113e-07	6.22536e-06	Pim1	17	1	protein_coding	proviral integration site 1 [Source:MGI Symbol;Acc:MGI:97584]
ENSMUSG00000048621	1230.25	0.399027	0.0760218	5.24885	1.53051e-07	6.32892e-06	Gm6377	X	1	protein_coding	predicted gene 6377 [Source:MGI Symbol;Acc:MGI:3647255]
ENSMUSG00000022895	1250.71	-0.593901	0.11326	-5.2437	1.57387e-07	6.47699e-06	Ets2	16	1	protein_coding	E26 avian leukemia oncogene 2, 3' domain [Source:MGI Symbol;Acc:MGI:95456]
ENSMUSG00000070031	7318.26	0.312096	0.0595201	5.24353	1.57535e-07	6.47699e-06	Sp140	1	1	protein_coding	Sp140 nuclear body protein [Source:MGI Symbol;Acc:MGI:3702467]
ENSMUSG00000025154	554.084	0.721303	0.137843	5.23279	1.6697e-07	6.84529e-06	Arhgap19	19	-1	protein_coding	Rho GTPase activating protein 19 [Source:MGI Symbol;Acc:MGI:1918335]
ENSMUSG00000026355	3464.13	0.374309	0.0716009	5.2277	1.71628e-07	7.01623e-06	Mcm6	1	-1	protein_coding	minichromosome maintenance complex component 6 [Source:MGI Symbol;Acc:MGI:1298227]
ENSMUSG00000070691	4443.25	-0.276948	0.0530738	-5.21816	1.80709e-07	7.36648e-06	Runx3	4	1	protein_coding	runt related transcription factor 3 [Source:MGI Symbol;Acc:MGI:102672]
ENSMUSG00000021485	86.169	1.24963	0.239503	5.21758	1.81278e-07	7.36874e-06	Mxd3	13	-1	protein_coding	Max dimerization protein 3 [Source:MGI Symbol;Acc:MGI:104987]
ENSMUSG00000020063	2746.14	-0.314956	0.0603756	-5.21661	1.82224e-07	7.38625e-06	Sirt1	10	-1	protein_coding	sirtuin 1 [Source:MGI Symbol;Acc:MGI:2135607]
ENSMUSG00000040761	5305.77	-0.323174	0.0619586	-5.21596	1.82865e-07	7.39134e-06	Spen	4	-1	protein_coding	spen family transcription repressor [Source:MGI Symbol;Acc:MGI:1891706]
ENSMUSG00000020397	1022.21	0.385318	0.0739068	5.21357	1.85241e-07	7.46636e-06	Med7	11	1	protein_coding	mediator complex subunit 7 [Source:MGI Symbol;Acc:MGI:1913463]
ENSMUSG00000032565	839.316	0.394624	0.0757185	5.21173	1.87091e-07	7.51979e-06	Nudt16	9	-1	protein_coding	nudix (nucleoside diphosphate linked moiety X)-type motif 16 [Source:MGI Symbol;Acc:MGI:1922936]
ENSMUSG00000058709	3932.19	-0.282444	0.0543098	-5.20061	1.98637e-07	7.96158e-06	Egln2	7	-1	protein_coding	egl-9 family hypoxia-inducible factor 2 [Source:MGI Symbol;Acc:MGI:1932287]
ENSMUSG00000018171	1622.93	0.311747	0.0599547	5.19971	1.996e-07	7.97789e-06	Vmp1	11	-1	protein_coding	vacuole membrane protein 1 [Source:MGI Symbol;Acc:MGI:1923159]
ENSMUSG00000037820	100.258	1.12503	0.216524	5.19585	2.03783e-07	8.12243e-06	Tgm2	2	-1	protein_coding	transglutaminase 2, C polypeptide [Source:MGI Symbol;Acc:MGI:98731]
ENSMUSG00000019916	592.672	-0.433073	0.0834384	-5.19033	2.0992e-07	8.3439e-06	P4ha1	10	1	protein_coding	procollagen-proline, 2-oxoglutarate 4-dioxygenase (proline 4-hydroxylase), alpha 1 polypeptide [Source:MGI Symbol;Acc:MGI:97463]
ENSMUSG00000043263	21636.3	-0.265056	0.0511221	-5.18477	2.16283e-07	8.57304e-06	Ifi209	1	1	protein_coding	interferon activated gene 209 [Source:MGI Symbol;Acc:MGI:2138243]
ENSMUSG00000028159	3590.83	-0.24794	0.0478447	-5.18219	2.19297e-07	8.66856e-06	Dapp1	3	-1	protein_coding	dual adaptor for phosphotyrosine and 3-phosphoinositides 1 [Source:MGI Symbol;Acc:MGI:1347063]
ENSMUSG00000034412	1188.36	-0.33703	0.0650544	-5.18075	2.20997e-07	8.70323e-06	Tbc1d10a	11	1	protein_coding	TBC1 domain family, member 10a [Source:MGI Symbol;Acc:MGI:2144164]
ENSMUSG00000048874	7677.42	-0.217072	0.041905	-5.1801	2.21766e-07	8.70323e-06	Phf3	1	-1	protein_coding	PHD finger protein 3 [Source:MGI Symbol;Acc:MGI:2446126]
ENSMUSG00000029516	397.566	0.755692	0.145889	5.17991	2.21993e-07	8.70323e-06	Cit	5	1	protein_coding	citron [Source:MGI Symbol;Acc:MGI:105313]
ENSMUSG00000027331	427.125	0.527005	0.101814	5.17617	2.26489e-07	8.85527e-06	Knstrn	2	1	protein_coding	kinetochore-localized astrin/SPAG5 binding [Source:MGI Symbol;Acc:MGI:1289298]
ENSMUSG00000028175	99.3558	0.999853	0.193188	5.17556	2.27233e-07	8.86023e-06	Depdc1a	3	1	protein_coding	DEP domain containing 1a [Source:MGI Symbol;Acc:MGI:1923381]
ENSMUSG00000035561	311.969	0.565004	0.109205	5.17381	2.29367e-07	8.91921e-06	Aldh1b1	4	1	protein_coding	aldehyde dehydrogenase 1 family, member B1 [Source:MGI Symbol;Acc:MGI:1919785]
ENSMUSG00000027203	1113.69	0.418777	0.0810148	5.16914	2.35168e-07	9.12007e-06	Dut	2	1	protein_coding	deoxyuridine triphosphatase [Source:MGI Symbol;Acc:MGI:1346051]
ENSMUSG00000035000	6352.92	-0.259174	0.0501652	-5.16641	2.38635e-07	9.20744e-06	Dpp4	2	-1	protein_coding	dipeptidylpeptidase 4 [Source:MGI Symbol;Acc:MGI:94919]
ENSMUSG00000035683	135.96	1.30431	0.252463	5.16635	2.38704e-07	9.20744e-06	Melk	4	1	protein_coding	maternal embryonic leucine zipper kinase [Source:MGI Symbol;Acc:MGI:106924]
ENSMUSG00000005505	1308	-0.311883	0.0603945	-5.1641	2.41597e-07	9.27981e-06	Kbtbd4	2	1	protein_coding	kelch repeat and BTB (POZ) domain containing 4 [Source:MGI Symbol;Acc:MGI:1914386]
ENSMUSG00000007880	23803	-0.306847	0.0594217	-5.16389	2.41874e-07	9.27981e-06	Arid1a	4	-1	protein_coding	AT rich interactive domain 1A (SWI-like) [Source:MGI Symbol;Acc:MGI:1935147]
ENSMUSG00000076612	564.61	3.55864	0.693361	5.13245	2.86e-07	1.09435e-05	Ighg2c	12	-1	IG_C_gene	immunoglobulin heavy constant gamma 2C [Source:MGI Symbol;Acc:MGI:2686979]
ENSMUSG00000024966	4386.36	-0.408892	0.0796954	-5.13069	2.88685e-07	1.10169e-05	Stip1	19	-1	protein_coding	stress-induced phosphoprotein 1 [Source:MGI Symbol;Acc:MGI:109130]
ENSMUSG00000030704	3379.86	-0.250215	0.048788	-5.12862	2.91878e-07	1.10876e-05	Rab6a	7	1	protein_coding	RAB6A, member RAS oncogene family [Source:MGI Symbol;Acc:MGI:894313]
ENSMUSG00000040751	6799.25	0.240707	0.0469354	5.12848	2.92083e-07	1.10876e-05	Lat2	5	-1	protein_coding	linker for activation of T cells family, member 2 [Source:MGI Symbol;Acc:MGI:1926479]
ENSMUSG00000041064	96.7774	1.47989	0.288611	5.12763	2.9342e-07	1.10945e-05	Pif1	9	1	protein_coding	PIF1 5'-to-3' DNA helicase [Source:MGI Symbol;Acc:MGI:2143057]
ENSMUSG00000044350	394.273	0.554818	0.108207	5.12737	2.93813e-07	1.10945e-05	Lacc1	14	-1	protein_coding	laccase domain containing 1 [Source:MGI Symbol;Acc:MGI:2445077]
ENSMUSG00000017776	5018.82	-0.271305	0.0530744	-5.11178	3.19142e-07	1.20193e-05	Crk	11	1	protein_coding	v-crk avian sarcoma virus CT10 oncogene homolog [Source:MGI Symbol;Acc:MGI:88508]
ENSMUSG00000019132	14953.1	-0.203263	0.0398035	-5.10666	3.27906e-07	1.23171e-05	BC005537	13	1	protein_coding	cDNA sequence BC005537 [Source:MGI Symbol;Acc:MGI:2441726]
ENSMUSG00000022505	18.3237	3.40649	0.667408	5.10406	3.32438e-07	1.24525e-05	Emp2	16	-1	protein_coding	epithelial membrane protein 2 [Source:MGI Symbol;Acc:MGI:1098726]
ENSMUSG00000037408	1021.24	-0.400325	0.0784397	-5.1036	3.33246e-07	1.24525e-05	Cnnm4	1	1	protein_coding	cyclin M4 [Source:MGI Symbol;Acc:MGI:2151060]
ENSMUSG00000103445	32.5754	1.91266	0.375189	5.09787	3.43499e-07	1.28023e-05	Gm36948	9	1	TEC	predicted gene, 36948 [Source:MGI Symbol;Acc:MGI:5610176]
ENSMUSG00000005774	5532.73	0.345475	0.0677918	5.09612	3.46694e-07	1.28879e-05	Rfx5	3	1	protein_coding	regulatory factor X, 5 (influences HLA class II expression) [Source:MGI Symbol;Acc:MGI:1858421]
ENSMUSG00000026655	16667.6	-0.250501	0.0491619	-5.09543	3.47953e-07	1.29013e-05	Fam107b	2	1	protein_coding	family with sequence similarity 107, member B [Source:MGI Symbol;Acc:MGI:1913790]
ENSMUSG00000017453	20.5431	2.57078	0.505824	5.08236	3.72768e-07	1.37857e-05	Pipox	11	-1	protein_coding	pipecolic acid oxidase [Source:MGI Symbol;Acc:MGI:1197006]
ENSMUSG00000021759	53.7484	1.53827	0.303065	5.07571	3.86043e-07	1.42399e-05	Plpp1	13	1	protein_coding	phospholipid phosphatase 1 [Source:MGI Symbol;Acc:MGI:108412]
ENSMUSG00000041431	358.965	1.66655	0.328399	5.07478	3.87938e-07	1.42591e-05	Ccnb1	13	-1	protein_coding	cyclin B1 [Source:MGI Symbol;Acc:MGI:88302]
ENSMUSG00000000028	257.852	0.878861	0.173192	5.07448	3.8855e-07	1.42591e-05	Cdc45	16	-1	protein_coding	cell division cycle 45 [Source:MGI Symbol;Acc:MGI:1338073]
ENSMUSG00000003545	200.045	-0.765106	0.151388	-5.05393	4.32801e-07	1.58337e-05	Fosb	7	-1	protein_coding	FBJ osteosarcoma oncogene B [Source:MGI Symbol;Acc:MGI:95575]
ENSMUSG00000037815	1911.42	-0.303405	0.0600379	-5.05355	4.33663e-07	1.58337e-05	Ctnna1	18	1	protein_coding	catenin (cadherin associated protein), alpha 1 [Source:MGI Symbol;Acc:MGI:88274]
ENSMUSG00000021180	2548.54	-0.275993	0.0546219	-5.05278	4.35419e-07	1.58574e-05	Rps6ka5	12	-1	protein_coding	ribosomal protein S6 kinase, polypeptide 5 [Source:MGI Symbol;Acc:MGI:1920336]
ENSMUSG00000031513	847.839	-0.445015	0.0883394	-5.03756	4.71509e-07	1.71037e-05	Leprotl1	8	-1	protein_coding	leptin receptor overlapping transcript-like 1 [Source:MGI Symbol;Acc:MGI:1915442]
ENSMUSG00000022858	6361.54	-0.259698	0.0515546	-5.03735	4.72023e-07	1.71037e-05	Tra2b	16	-1	protein_coding	transformer 2 beta [Source:MGI Symbol;Acc:MGI:106016]
ENSMUSG00000042834	12.7115	4.02414	0.799588	5.03276	4.83462e-07	1.74741e-05	Nrep	18	-1	protein_coding	neuronal regeneration related protein [Source:MGI Symbol;Acc:MGI:99444]
ENSMUSG00000034850	6129.98	-0.21852	0.0434364	-5.03081	4.88401e-07	1.76082e-05	Tmem127	2	1	protein_coding	transmembrane protein 127 [Source:MGI Symbol;Acc:MGI:1916720]
ENSMUSG00000020185	76.2755	1.44237	0.287037	5.02504	5.03328e-07	1.81009e-05	E2f7	10	1	protein_coding	E2F transcription factor 7 [Source:MGI Symbol;Acc:MGI:1289147]
ENSMUSG00000020914	2927.4	1.27321	0.253677	5.019	5.194e-07	1.86322e-05	Top2a	11	-1	protein_coding	topoisomerase (DNA) II alpha [Source:MGI Symbol;Acc:MGI:98790]
ENSMUSG00000034724	9143.83	-0.232037	0.0462871	-5.013	5.35888e-07	1.91757e-05	Cnot6l	5	-1	protein_coding	CCR4-NOT transcription complex, subunit 6-like [Source:MGI Symbol;Acc:MGI:2443154]
ENSMUSG00000073430	201.672	0.67097	0.133972	5.00827	5.49221e-07	1.96039e-05	Gm10505	17	1	lncRNA	predicted gene 10505 [Source:MGI Symbol;Acc:MGI:3642687]
ENSMUSG00000047030	1760.52	-0.334304	0.0667601	-5.00755	5.51278e-07	1.96285e-05	Spata2	2	-1	protein_coding	spermatogenesis associated 2 [Source:MGI Symbol;Acc:MGI:2146885]
ENSMUSG00000024826	3690.07	-0.238823	0.0477501	-5.00152	5.68814e-07	2.02027e-05	Dpf2	19	-1	protein_coding	double PHD fingers 2 [Source:MGI Symbol;Acc:MGI:109529]
ENSMUSG00000044337	235.404	-0.844462	0.168915	-4.99935	5.75247e-07	2.03808e-05	Ackr3	1	1	protein_coding	atypical chemokine receptor 3 [Source:MGI Symbol;Acc:MGI:109562]
ENSMUSG00000038902	3594.93	-0.314505	0.06302	-4.99055	6.0207e-07	2.12786e-05	Pogz	3	1	protein_coding	pogo transposable element with ZNF domain [Source:MGI Symbol;Acc:MGI:2442117]
ENSMUSG00000055633	59.5447	1.15013	0.230574	4.9881	6.09762e-07	2.14975e-05	Zfp580	7	1	protein_coding	zinc finger protein 580 [Source:MGI Symbol;Acc:MGI:1916242]
ENSMUSG00000032218	345.955	1.44995	0.290862	4.985	6.19612e-07	2.17912e-05	Ccnb2	9	-1	protein_coding	cyclin B2 [Source:MGI Symbol;Acc:MGI:88311]
ENSMUSG00000053293	5166.93	-0.240267	0.0482206	-4.98266	6.27169e-07	2.19584e-05	Pom121	5	-1	protein_coding	nuclear pore membrane protein 121 [Source:MGI Symbol;Acc:MGI:2137624]
ENSMUSG00000038485	2217.07	-0.289734	0.0581495	-4.98258	6.27428e-07	2.19584e-05	Socs7	11	1	protein_coding	suppressor of cytokine signaling 7 [Source:MGI Symbol;Acc:MGI:2651588]
ENSMUSG00000035666	1865.95	-0.327862	0.0658385	-4.97979	6.36523e-07	2.22226e-05	Gtf3c4	2	-1	protein_coding	general transcription factor IIIC, polypeptide 4 [Source:MGI Symbol;Acc:MGI:2138937]
ENSMUSG00000106019	308.781	0.655883	0.131785	4.97693	6.46006e-07	2.24989e-05	Gm43672	3	-1	lncRNA	predicted gene 43672 [Source:MGI Symbol;Acc:MGI:5663809]
ENSMUSG00000039873	260.393	0.582308	0.117064	4.97426	6.54986e-07	2.27564e-05	Neurl2	2	-1	protein_coding	neuralized E3 ubiquitin protein ligase 2 [Source:MGI Symbol;Acc:MGI:3043305]
ENSMUSG00000027199	129.631	2.32714	0.468722	4.96487	6.87476e-07	2.38275e-05	Gatm	2	-1	protein_coding	glycine amidinotransferase (L-arginine:glycine amidinotransferase) [Source:MGI Symbol;Acc:MGI:1914342]
ENSMUSG00000001687	7231.96	-0.264951	0.0533732	-4.96412	6.90123e-07	2.386e-05	Ubl3	5	-1	protein_coding	ubiquitin-like 3 [Source:MGI Symbol;Acc:MGI:1344373]
ENSMUSG00000014226	2833.69	-0.386525	0.0778707	-4.96367	6.91738e-07	2.386e-05	Cacybp	1	-1	protein_coding	calcyclin binding protein [Source:MGI Symbol;Acc:MGI:1270839]
ENSMUSG00000028927	602.076	0.420741	0.0847777	4.96287	6.946e-07	2.38866e-05	Padi2	4	1	protein_coding	peptidyl arginine deiminase, type II [Source:MGI Symbol;Acc:MGI:1338892]
ENSMUSG00000026622	369.939	1.52427	0.307157	4.96252	6.95839e-07	2.38866e-05	Nek2	1	1	protein_coding	NIMA (never in mitosis gene a)-related expressed kinase 2 [Source:MGI Symbol;Acc:MGI:109359]
ENSMUSG00000003032	298.01	-0.728376	0.146805	-4.96151	6.99457e-07	2.39535e-05	Klf4	4	-1	protein_coding	Kruppel-like factor 4 (gut) [Source:MGI Symbol;Acc:MGI:1342287]
ENSMUSG00000050556	614.735	0.442871	0.089279	4.96053	7.03028e-07	2.4014e-05	Kcnb1	2	-1	protein_coding	potassium voltage gated channel, Shab-related subfamily, member 1 [Source:MGI Symbol;Acc:MGI:96666]
ENSMUSG00000027115	278.095	0.637911	0.128609	4.9601	7.04571e-07	2.4014e-05	Kif18a	2	1	protein_coding	kinesin family member 18A [Source:MGI Symbol;Acc:MGI:2446977]
ENSMUSG00000037725	141.238	0.922606	0.186103	4.95751	7.14009e-07	2.4234e-05	Ckap2	8	-1	protein_coding	cytoskeleton associated protein 2 [Source:MGI Symbol;Acc:MGI:1931797]
ENSMUSG00000046229	1709.23	0.391883	0.07905	4.95741	7.14404e-07	2.4234e-05	Scand1	2	-1	protein_coding	SCAN domain-containing 1 [Source:MGI Symbol;Acc:MGI:1343132]
ENSMUSG00000007080	1077.84	0.480264	0.0969197	4.95527	7.22284e-07	2.44435e-05	Pole	5	1	protein_coding	polymerase (DNA directed), epsilon [Source:MGI Symbol;Acc:MGI:1196391]
ENSMUSG00000069662	4710.51	-0.417662	0.0843086	-4.95397	7.27134e-07	2.45498e-05	Marcks	10	-1	protein_coding	myristoylated alanine rich protein kinase C substrate [Source:MGI Symbol;Acc:MGI:96907]
ENSMUSG00000071226	1817.56	-0.380807	0.0769826	-4.94666	7.54963e-07	2.54295e-05	Cecr2	6	1	protein_coding	CECR2, histone acetyl-lysine reader [Source:MGI Symbol;Acc:MGI:1923799]
ENSMUSG00000005621	9093.98	-0.220885	0.0446681	-4.94503	7.6134e-07	2.55684e-05	Zfp592	7	1	protein_coding	zinc finger protein 592 [Source:MGI Symbol;Acc:MGI:2443541]
ENSMUSG00000050144	1542.43	-0.318291	0.0643703	-4.94469	7.62651e-07	2.55684e-05	Slc25a44	3	-1	protein_coding	solute carrier family 25, member 44 [Source:MGI Symbol;Acc:MGI:2444391]
ENSMUSG00000012640	2105.25	-0.279258	0.0565057	-4.94211	7.72813e-07	2.58487e-05	Zfp715	7	-1	protein_coding	zinc finger protein 715 [Source:MGI Symbol;Acc:MGI:1917180]
ENSMUSG00000041859	3172.9	0.385074	0.0780213	4.93549	7.99485e-07	2.66786e-05	Mcm3	1	-1	protein_coding	minichromosome maintenance complex component 3 [Source:MGI Symbol;Acc:MGI:101845]
ENSMUSG00000025880	2211.51	-0.354707	0.071931	-4.93121	8.17207e-07	2.72067e-05	Smad7	18	1	protein_coding	SMAD family member 7 [Source:MGI Symbol;Acc:MGI:1100518]
ENSMUSG00000033318	787.085	0.444172	0.0904075	4.913	8.96941e-07	2.97921e-05	Gstt2	10	-1	protein_coding	glutathione S-transferase, theta 2 [Source:MGI Symbol;Acc:MGI:106188]
ENSMUSG00000027465	5368.49	-0.22711	0.0462424	-4.91131	9.04713e-07	2.99809e-05	Tbc1d20	2	1	protein_coding	TBC1 domain family, member 20 [Source:MGI Symbol;Acc:MGI:1914481]
ENSMUSG00000030268	93.0782	1.17861	0.240096	4.90892	9.15812e-07	3.02788e-05	Bcat1	6	-1	protein_coding	branched chain aminotransferase 1, cytosolic [Source:MGI Symbol;Acc:MGI:104861]
ENSMUSG00000074102	3648.66	-0.254238	0.0518243	-4.90577	9.30626e-07	3.06978e-05	Rbm15b	9	-1	protein_coding	RNA binding motif protein 15B [Source:MGI Symbol;Acc:MGI:1923598]
ENSMUSG00000029804	3635.37	0.247802	0.0505205	4.90499	9.34333e-07	3.07494e-05	Herc3	6	1	protein_coding	hect domain and RLD 3 [Source:MGI Symbol;Acc:MGI:1921248]
ENSMUSG00000029992	2771.76	-0.274553	0.0560281	-4.90028	9.56986e-07	3.14229e-05	Gfpt1	6	1	protein_coding	glutamine fructose-6-phosphate transaminase 1 [Source:MGI Symbol;Acc:MGI:95698]
ENSMUSG00000070501	1965.59	-0.331216	0.067603	-4.89943	9.61167e-07	3.14881e-05	Ifi214	1	-1	protein_coding	interferon activated gene 214 [Source:MGI Symbol;Acc:MGI:3584522]
ENSMUSG00000017707	82686.2	-0.266048	0.0543098	-4.89872	9.6464e-07	3.15299e-05	Serinc3	2	-1	protein_coding	serine incorporator 3 [Source:MGI Symbol;Acc:MGI:1349457]
ENSMUSG00000067336	187.385	-0.744094	0.152079	-4.89283	9.93975e-07	3.24149e-05	Bmpr2	1	1	protein_coding	bone morphogenetic protein receptor, type II (serine/threonine kinase) [Source:MGI Symbol;Acc:MGI:1095407]
ENSMUSG00000024065	1088.6	0.455047	0.0930134	4.89228	9.9676e-07	3.2432e-05	Ehd3	17	1	protein_coding	EH-domain containing 3 [Source:MGI Symbol;Acc:MGI:1928900]
ENSMUSG00000047044	988.299	-0.355107	0.0726628	-4.88705	1.02356e-06	3.32287e-05	D030056L22Rik	19	1	protein_coding	RIKEN cDNA D030056L22 gene [Source:MGI Symbol;Acc:MGI:3583960]
ENSMUSG00000028702	235.89	0.856782	0.175555	4.88042	1.05858e-06	3.42881e-05	Rad54l	4	-1	protein_coding	RAD54 like (S. cerevisiae) [Source:MGI Symbol;Acc:MGI:894697]
ENSMUSG00000047777	427.674	-0.509232	0.104353	-4.87988	1.06149e-06	3.43048e-05	Phf13	4	-1	protein_coding	PHD finger protein 13 [Source:MGI Symbol;Acc:MGI:2446217]
ENSMUSG00000003038	5157.1	0.50883	0.104313	4.87791	1.07217e-06	3.45722e-05	Hmgn2	4	-1	protein_coding	high mobility group nucleosomal binding domain 2 [Source:MGI Symbol;Acc:MGI:96136]
ENSMUSG00000030539	7769.93	-0.28415	0.0582693	-4.87648	1.07993e-06	3.46676e-05	Sema4b	7	1	protein_coding	sema domain, immunoglobulin domain (Ig), transmembrane domain (TM) and short cytoplasmic domain, (semaphorin) 4B [Source:MGI Symbol;Acc:MGI:107559]
ENSMUSG00000067149	968.312	2.9561	0.606195	4.87648	1.07996e-06	3.46676e-05	Jchain	5	-1	protein_coding	immunoglobulin joining chain [Source:MGI Symbol;Acc:MGI:96493]
ENSMUSG00000029478	8567.62	-0.355806	0.07301	-4.87339	1.09701e-06	3.51362e-05	Ncor2	5	-1	protein_coding	nuclear receptor co-repressor 2 [Source:MGI Symbol;Acc:MGI:1337080]
ENSMUSG00000026153	51.7875	1.69411	0.347749	4.87164	1.10673e-06	3.53686e-05	Fam135a	1	-1	protein_coding	family with sequence similarity 135, member A [Source:MGI Symbol;Acc:MGI:1915437]
ENSMUSG00000000791	180.175	0.79447	0.16325	4.8666	1.13537e-06	3.61368e-05	Il12rb1	8	1	protein_coding	interleukin 12 receptor, beta 1 [Source:MGI Symbol;Acc:MGI:104579]
ENSMUSG00000026869	1971.37	-0.267702	0.0550089	-4.86652	1.13581e-06	3.61368e-05	Psmd5	2	-1	protein_coding	proteasome (prosome, macropain) 26S subunit, non-ATPase, 5 [Source:MGI Symbol;Acc:MGI:1914248]
ENSMUSG00000118252	65.9447	-1.2073	0.248223	-4.86378	1.15168e-06	3.65606e-05	Gm5521	19	1	processed_pseudogene	predicted gene 5521 [Source:MGI Symbol;Acc:MGI:3645827]
ENSMUSG00000002064	1910.75	-0.310078	0.063816	-4.85893	1.1802e-06	3.73835e-05	Sdf2	11	1	protein_coding	stromal cell derived factor 2 [Source:MGI Symbol;Acc:MGI:108019]
ENSMUSG00000046380	241.456	0.591251	0.121779	4.85511	1.20318e-06	3.80275e-05	Jrk	15	-1	protein_coding	jerky [Source:MGI Symbol;Acc:MGI:106214]
ENSMUSG00000034459	250.521	-0.595277	0.122666	-4.85281	1.21723e-06	3.83583e-05	Ifit1	19	1	protein_coding	interferon-induced protein with tetratricopeptide repeats 1 [Source:MGI Symbol;Acc:MGI:99450]
ENSMUSG00000021244	4964.66	-0.285081	0.0587491	-4.85252	1.219e-06	3.83583e-05	Ylpm1	12	1	protein_coding	YLP motif containing 1 [Source:MGI Symbol;Acc:MGI:1926195]
ENSMUSG00000066456	380.413	0.563465	0.11613	4.85202	1.22211e-06	3.83721e-05	Hmgn3	9	-1	protein_coding	high mobility group nucleosomal binding domain 3 [Source:MGI Symbol;Acc:MGI:2138069]
ENSMUSG00000029363	1000.61	0.386742	0.0797669	4.84841	1.24458e-06	3.89922e-05	Rfc5	5	-1	protein_coding	replication factor C (activator 1) 5 [Source:MGI Symbol;Acc:MGI:1919401]
ENSMUSG00000030630	143.227	0.914184	0.188924	4.83891	1.30554e-06	4.07958e-05	Fah	7	-1	protein_coding	fumarylacetoacetate hydrolase [Source:MGI Symbol;Acc:MGI:95482]
ENSMUSG00000075010	1118.99	0.361899	0.0747948	4.83856	1.30783e-06	4.07958e-05	AW112010	19	-1	lncRNA	expressed sequence AW112010 [Source:MGI Symbol;Acc:MGI:2147706]
ENSMUSG00000074277	1101.36	-0.344659	0.0713026	-4.83375	1.33987e-06	4.17045e-05	Phldb3	7	1	protein_coding	pleckstrin homology like domain, family B, member 3 [Source:MGI Symbol;Acc:MGI:3642959]
ENSMUSG00000000409	1346.97	0.464397	0.0961473	4.83006	1.36491e-06	4.23919e-05	Lck	4	-1	protein_coding	lymphocyte protein tyrosine kinase [Source:MGI Symbol;Acc:MGI:96756]
ENSMUSG00000032359	13481.6	0.21864	0.045278	4.82883	1.37337e-06	4.25625e-05	Ctsh	9	1	protein_coding	cathepsin H [Source:MGI Symbol;Acc:MGI:107285]
ENSMUSG00000072109	734.641	0.429953	0.0890747	4.82688	1.38687e-06	4.28883e-05	A530040E14Rik	1	1	lncRNA	RIKEN cDNA A530040E14 gene [Source:MGI Symbol;Acc:MGI:3612703]
ENSMUSG00000038604	1671.5	-0.284006	0.0588792	-4.82353	1.41037e-06	4.35214e-05	Ripor1	8	1	protein_coding	RHO family interacting cell polarization regulator 1 [Source:MGI Symbol;Acc:MGI:1922937]
ENSMUSG00000030357	4359.63	-0.344677	0.0715337	-4.81839	1.44723e-06	4.4563e-05	Fkbp4	6	-1	protein_coding	FK506 binding protein 4 [Source:MGI Symbol;Acc:MGI:95543]
ENSMUSG00000040276	1664.81	0.396232	0.0822487	4.81749	1.45374e-06	4.45887e-05	Pacsin1	17	1	protein_coding	protein kinase C and casein kinase substrate in neurons 1 [Source:MGI Symbol;Acc:MGI:1345181]
ENSMUSG00000026484	3783.97	-0.250172	0.0519308	-4.81742	1.45428e-06	4.45887e-05	Rnf2	1	-1	protein_coding	ring finger protein 2 [Source:MGI Symbol;Acc:MGI:1101759]
ENSMUSG00000089417	201.755	0.725336	0.15061	4.81599	1.46472e-06	4.48129e-05	Gm22009	3	-1	scaRNA	predicted gene, 22009 [Source:MGI Symbol;Acc:MGI:5451786]
ENSMUSG00000054611	16086.4	-0.212235	0.0440826	-4.81449	1.47579e-06	4.50557e-05	Kdm2a	19	-1	protein_coding	lysine (K)-specific demethylase 2A [Source:MGI Symbol;Acc:MGI:1354736]
ENSMUSG00000031697	603.172	0.41615	0.0864858	4.81177	1.49599e-06	4.55753e-05	Orc6	8	1	protein_coding	origin recognition complex, subunit 6 [Source:MGI Symbol;Acc:MGI:1929285]
ENSMUSG00000037544	374.942	0.60739	0.126368	4.80651	1.5359e-06	4.6692e-05	Dlgap5	14	-1	protein_coding	DLG associated protein 5 [Source:MGI Symbol;Acc:MGI:2183453]
ENSMUSG00000044244	46.3232	1.50254	0.312703	4.80501	1.54741e-06	4.69424e-05	Il20rb	9	-1	protein_coding	interleukin 20 receptor beta [Source:MGI Symbol;Acc:MGI:2143266]
ENSMUSG00000015217	282.109	0.558342	0.116282	4.80162	1.57384e-06	4.75489e-05	Hmgb3	X	1	protein_coding	high mobility group box 3 [Source:MGI Symbol;Acc:MGI:1098219]
ENSMUSG00000063146	783.253	0.4273	0.0889911	4.8016	1.57403e-06	4.75489e-05	Clip2	5	-1	protein_coding	CAP-GLY domain containing linker protein 2 [Source:MGI Symbol;Acc:MGI:1313136]
ENSMUSG00000055491	4003.87	-0.245557	0.0512291	-4.7933	1.64058e-06	4.94552e-05	Pprc1	19	1	protein_coding	peroxisome proliferative activated receptor, gamma, coactivator-related 1 [Source:MGI Symbol;Acc:MGI:2385096]
ENSMUSG00000041420	216.839	0.612022	0.127814	4.78838	1.68129e-06	5.05762e-05	Meis3	7	1	protein_coding	Meis homeobox 3 [Source:MGI Symbol;Acc:MGI:108519]
ENSMUSG00000038175	8958.24	0.241628	0.0504748	4.78711	1.69201e-06	5.07921e-05	Mylip	13	1	protein_coding	myosin regulatory light chain interacting protein [Source:MGI Symbol;Acc:MGI:2388271]
ENSMUSG00000044456	9727.62	-0.303704	0.0634487	-4.7866	1.69629e-06	5.08144e-05	Rin3	12	1	protein_coding	Ras and Rab interactor 3 [Source:MGI Symbol;Acc:MGI:2385708]
ENSMUSG00000030867	367.617	1.52772	0.319396	4.78314	1.7258e-06	5.15906e-05	Plk1	7	1	protein_coding	polo like kinase 1 [Source:MGI Symbol;Acc:MGI:97621]
ENSMUSG00000038459	921.276	-0.338103	0.070703	-4.78202	1.73544e-06	5.17711e-05	Abhd17c	7	-1	protein_coding	abhydrolase domain containing 17C [Source:MGI Symbol;Acc:MGI:1917428]
ENSMUSG00000024660	1407.19	0.518436	0.108589	4.7743	1.80335e-06	5.36851e-05	Incenp	19	-1	protein_coding	inner centromere protein [Source:MGI Symbol;Acc:MGI:1313288]
ENSMUSG00000028134	1620.16	0.36062	0.075543	4.7737	1.80869e-06	5.37327e-05	Ptbp2	3	-1	protein_coding	polypyrimidine tract binding protein 2 [Source:MGI Symbol;Acc:MGI:1860489]
ENSMUSG00000041959	3790.83	-0.352533	0.073859	-4.77305	1.81453e-06	5.37948e-05	S100a10	3	1	protein_coding	S100 calcium binding protein A10 (calpactin) [Source:MGI Symbol;Acc:MGI:1339468]
ENSMUSG00000029726	3886.07	-0.307968	0.064551	-4.77093	1.83377e-06	5.4253e-05	Mepce	5	-1	protein_coding	methylphosphate capping enzyme [Source:MGI Symbol;Acc:MGI:106477]
ENSMUSG00000033209	1650.08	-0.308801	0.0647613	-4.76829	1.85792e-06	5.48546e-05	Ttc28	5	1	protein_coding	tetratricopeptide repeat domain 28 [Source:MGI Symbol;Acc:MGI:2140873]
ENSMUSG00000035900	5080.01	0.254496	0.0533859	4.7671	1.86895e-06	5.5067e-05	Gramd4	15	1	protein_coding	GRAM domain containing 4 [Source:MGI Symbol;Acc:MGI:2676308]
ENSMUSG00000040455	2217.11	-0.271037	0.0568841	-4.76472	1.89119e-06	5.55833e-05	Usp45	4	1	protein_coding	ubiquitin specific petidase 45 [Source:MGI Symbol;Acc:MGI:101850]
ENSMUSG00000034379	858.58	0.473686	0.0994222	4.76439	1.89423e-06	5.55833e-05	Wdr5b	16	1	protein_coding	WD repeat domain 5B [Source:MGI Symbol;Acc:MGI:1916794]
ENSMUSG00000020034	7811.45	-0.299899	0.0630087	-4.75964	1.93942e-06	5.67932e-05	Tcp11l2	10	1	protein_coding	t-complex 11 (mouse) like 2 [Source:MGI Symbol;Acc:MGI:2444679]
ENSMUSG00000068227	46.264	1.65216	0.347492	4.75453	1.98912e-06	5.81301e-05	Il2rb	15	-1	protein_coding	interleukin 2 receptor, beta chain [Source:MGI Symbol;Acc:MGI:96550]
ENSMUSG00000071716	48.8775	1.38106	0.290548	4.75331	2.00112e-06	5.8362e-05	Apol7e	15	1	protein_coding	apolipoprotein L 7e [Source:MGI Symbol;Acc:MGI:3704456]
ENSMUSG00000044636	266.478	-0.614936	0.129382	-4.75286	2.00561e-06	5.83742e-05	Csrnp2	15	-1	protein_coding	cysteine-serine-rich nuclear protein 2 [Source:MGI Symbol;Acc:MGI:2386852]
ENSMUSG00000032113	151.648	0.842878	0.177717	4.74281	2.10773e-06	6.12222e-05	Chek1	9	-1	protein_coding	checkpoint kinase 1 [Source:MGI Symbol;Acc:MGI:1202065]
ENSMUSG00000045328	670.131	1.30505	0.275336	4.73985	2.13882e-06	6.19997e-05	Cenpe	3	1	protein_coding	centromere protein E [Source:MGI Symbol;Acc:MGI:1098230]
ENSMUSG00000034300	2789.54	-0.239619	0.0505719	-4.73817	2.15652e-06	6.2387e-05	Fam53c	18	1	protein_coding	family with sequence similarity 53, member C [Source:MGI Symbol;Acc:MGI:1913556]
ENSMUSG00000027381	2386.34	-0.373338	0.0789597	-4.72821	2.26511e-06	6.53159e-05	Bcl2l11	2	1	protein_coding	BCL2-like 11 (apoptosis facilitator) [Source:MGI Symbol;Acc:MGI:1197519]
ENSMUSG00000038848	3641.42	-0.283814	0.0600291	-4.72794	2.26808e-06	6.53159e-05	Ythdf1	2	-1	protein_coding	YTH N6-methyladenosine RNA binding protein 1 [Source:MGI Symbol;Acc:MGI:1917431]
ENSMUSG00000031709	802.858	-0.519755	0.109939	-4.72764	2.27142e-06	6.53159e-05	Tbc1d9	8	1	protein_coding	TBC1 domain family, member 9 [Source:MGI Symbol;Acc:MGI:1918560]
ENSMUSG00000029449	5915.83	-0.317679	0.0672042	-4.72707	2.27784e-06	6.53696e-05	Rhof	5	-1	protein_coding	ras homolog family member F (in filopodia) [Source:MGI Symbol;Acc:MGI:1345629]
ENSMUSG00000040599	1821.15	-0.333922	0.0706503	-4.72641	2.28528e-06	6.54521e-05	Mis12	11	1	protein_coding	MIS12 kinetochore complex component [Source:MGI Symbol;Acc:MGI:1914389]
ENSMUSG00000025498	1602.78	-0.504052	0.106656	-4.72594	2.29049e-06	6.54706e-05	Irf7	7	-1	protein_coding	interferon regulatory factor 7 [Source:MGI Symbol;Acc:MGI:1859212]
ENSMUSG00000004054	4411.39	-0.243622	0.0515605	-4.72498	2.30138e-06	6.56512e-05	Map3k11	19	1	protein_coding	mitogen-activated protein kinase kinase kinase 11 [Source:MGI Symbol;Acc:MGI:1346880]
ENSMUSG00000023932	4705.52	-0.253342	0.0536389	-4.72311	2.32261e-06	6.61251e-05	Cdc5l	17	-1	protein_coding	cell division cycle 5-like (S. pombe) [Source:MGI Symbol;Acc:MGI:1918952]
ENSMUSG00000022021	233.804	0.70225	0.148993	4.7133	2.43736e-06	6.92547e-05	Diaph3	14	-1	protein_coding	diaphanous related formin 3 [Source:MGI Symbol;Acc:MGI:1927222]
ENSMUSG00000037525	567.653	0.440831	0.0935997	4.70975	2.48026e-06	7.03346e-05	Bcdin3d	15	-1	protein_coding	BCDIN3 domain containing [Source:MGI Symbol;Acc:MGI:1922534]
ENSMUSG00000030042	2467.73	-0.269304	0.0573186	-4.69837	2.62249e-06	7.4221e-05	Pole4	6	-1	protein_coding	polymerase (DNA-directed), epsilon 4 (p12 subunit) [Source:MGI Symbol;Acc:MGI:1914229]
ENSMUSG00000030729	1453.21	-0.42453	0.0903963	-4.69632	2.64893e-06	7.48218e-05	Pgm2l1	7	1	protein_coding	phosphoglucomutase 2-like 1 [Source:MGI Symbol;Acc:MGI:1918224]
ENSMUSG00000035266	1093.13	0.387573	0.0826071	4.69176	2.70863e-06	7.63579e-05	Helq	5	-1	protein_coding	helicase, POLQ-like [Source:MGI Symbol;Acc:MGI:2176740]
ENSMUSG00000039068	4137.98	-0.238056	0.0507555	-4.69025	2.72868e-06	7.67384e-05	Zzz3	3	1	protein_coding	zinc finger, ZZ domain containing 3 [Source:MGI Symbol;Acc:MGI:1920453]
ENSMUSG00000039109	30.2555	-2.19684	0.468415	-4.68994	2.73283e-06	7.67384e-05	F13a1	13	-1	protein_coding	coagulation factor XIII, A1 subunit [Source:MGI Symbol;Acc:MGI:1921395]
ENSMUSG00000043279	9262.67	-0.228157	0.0486781	-4.68706	2.77157e-06	7.76743e-05	Trim56	5	-1	protein_coding	tripartite motif-containing 56 [Source:MGI Symbol;Acc:MGI:2685298]
ENSMUSG00000094870	2685.72	-0.287032	0.0612519	-4.68608	2.78483e-06	7.78939e-05	Zfp131	13	-1	protein_coding	zinc finger protein 131 [Source:MGI Symbol;Acc:MGI:1919715]
ENSMUSG00000024431	9127.74	-0.218637	0.0467539	-4.67634	2.9204e-06	8.15268e-05	Nr3c1	18	-1	protein_coding	nuclear receptor subfamily 3, group C, member 1 [Source:MGI Symbol;Acc:MGI:95824]
ENSMUSG00000027985	174.85	-0.809478	0.173195	-4.67381	2.95663e-06	8.2378e-05	Lef1	3	1	protein_coding	lymphoid enhancer binding factor 1 [Source:MGI Symbol;Acc:MGI:96770]
ENSMUSG00000031517	29.9125	1.86803	0.400148	4.66835	3.03632e-06	8.44345e-05	Gpm6a	8	1	protein_coding	glycoprotein m6a [Source:MGI Symbol;Acc:MGI:107671]
ENSMUSG00000040204	1063.14	1.55498	0.333652	4.66047	3.15484e-06	8.75607e-05	Pclaf	9	1	protein_coding	PCNA clamp associated factor [Source:MGI Symbol;Acc:MGI:1915276]
ENSMUSG00000038179	2844.04	0.283502	0.0608421	4.65963	3.16776e-06	8.77495e-05	Slamf7	1	-1	protein_coding	SLAM family member 7 [Source:MGI Symbol;Acc:MGI:1922595]
ENSMUSG00000003154	4680.09	-0.243509	0.0522667	-4.65898	3.17783e-06	8.78589e-05	Foxj2	6	1	protein_coding	forkhead box J2 [Source:MGI Symbol;Acc:MGI:1926805]
ENSMUSG00000038843	2599.92	0.305096	0.0655267	4.65606	3.2232e-06	8.89419e-05	Gcnt1	19	-1	protein_coding	glucosaminyl (N-acetyl) transferase 1, core 2 [Source:MGI Symbol;Acc:MGI:95676]
ENSMUSG00000039981	4603.5	0.287759	0.061829	4.6541	3.25391e-06	8.96169e-05	Zc3h12d	10	1	protein_coding	zinc finger CCCH type containing 12D [Source:MGI Symbol;Acc:MGI:3045313]
ENSMUSG00000003528	1191.99	0.35452	0.0762006	4.65246	3.27991e-06	9.01599e-05	Slc25a1	16	-1	protein_coding	solute carrier family 25 (mitochondrial carrier, citrate transporter), member 1 [Source:MGI Symbol;Acc:MGI:1345283]
ENSMUSG00000021712	1426.67	0.270591	0.0581832	4.65066	3.30871e-06	9.07775e-05	Trim23	13	1	protein_coding	tripartite motif-containing 23 [Source:MGI Symbol;Acc:MGI:1933161]
ENSMUSG00000022507	3669.54	-0.241289	0.0518999	-4.64911	3.33363e-06	9.12869e-05	1810013L24Rik	16	1	protein_coding	RIKEN cDNA 1810013L24 gene [Source:MGI Symbol;Acc:MGI:1916303]
ENSMUSG00000046179	247.658	1.56007	0.335707	4.64712	3.36608e-06	9.19999e-05	E2f8	7	-1	protein_coding	E2F transcription factor 8 [Source:MGI Symbol;Acc:MGI:1922038]
ENSMUSG00000068101	86.6426	1.06715	0.229767	4.64451	3.40891e-06	9.29931e-05	Cenpm	15	-1	protein_coding	centromere protein M [Source:MGI Symbol;Acc:MGI:1913820]
ENSMUSG00000067787	761.01	-0.343838	0.0741091	-4.63962	3.49043e-06	9.50363e-05	Blcap	2	-1	protein_coding	bladder cancer associated protein [Source:MGI Symbol;Acc:MGI:1858907]
ENSMUSG00000046556	1858.52	-0.29483	0.0635522	-4.63918	3.49792e-06	9.50599e-05	Zfp319	8	-1	protein_coding	zinc finger protein 319 [Source:MGI Symbol;Acc:MGI:1890618]
ENSMUSG00000031662	3611.13	-0.239582	0.0516593	-4.63774	3.52243e-06	9.54357e-05	Snx20	8	-1	protein_coding	sorting nexin 20 [Source:MGI Symbol;Acc:MGI:1918857]
ENSMUSG00000034981	72.9069	2.78989	0.601582	4.63758	3.52505e-06	9.54357e-05	Parm1	5	1	protein_coding	prostate androgen-regulated mucin-like protein 1 [Source:MGI Symbol;Acc:MGI:2443349]
ENSMUSG00000007476	459.624	-0.504655	0.108988	-4.63038	3.64996e-06	9.86314e-05	Lrrc8a	2	1	protein_coding	leucine rich repeat containing 8A VRAC subunit A [Source:MGI Symbol;Acc:MGI:2652847]
ENSMUSG00000030657	5988.01	-0.369897	0.0799213	-4.62827	3.6874e-06	9.94559e-05	Xylt1	7	1	protein_coding	xylosyltransferase 1 [Source:MGI Symbol;Acc:MGI:2451073]
ENSMUSG00000027952	838.061	0.330055	0.071351	4.62579	3.73173e-06	0.000100463	Pmvk	3	1	protein_coding	phosphomevalonate kinase [Source:MGI Symbol;Acc:MGI:1915853]
ENSMUSG00000051650	283.365	0.739957	0.160126	4.6211	3.81713e-06	0.000102569	B3gnt2	11	-1	protein_coding	UDP-GlcNAc:betaGal beta-1,3-N-acetylglucosaminyltransferase 2 [Source:MGI Symbol;Acc:MGI:1889505]
ENSMUSG00000029373	21.3158	-2.24949	0.488052	-4.60912	4.04381e-06	0.000108403	Pf4	5	1	protein_coding	platelet factor 4 [Source:MGI Symbol;Acc:MGI:1888711]
ENSMUSG00000026918	3944.36	-0.202146	0.0438628	-4.6086	4.05398e-06	0.000108403	Brd3	2	-1	protein_coding	bromodomain containing 3 [Source:MGI Symbol;Acc:MGI:1914632]
ENSMUSG00000037253	2396.98	-0.273861	0.059426	-4.60845	4.0569e-06	0.000108403	Mex3c	18	1	protein_coding	mex3 RNA binding family member C [Source:MGI Symbol;Acc:MGI:2652843]
ENSMUSG00000001348	7386.61	-0.286917	0.0622887	-4.60625	4.09989e-06	0.000109348	Acp5	9	-1	protein_coding	acid phosphatase 5, tartrate resistant [Source:MGI Symbol;Acc:MGI:87883]
ENSMUSG00000025001	1094.07	0.530934	0.115469	4.59806	4.26442e-06	0.000113525	Hells	19	1	protein_coding	helicase, lymphoid specific [Source:MGI Symbol;Acc:MGI:106209]
ENSMUSG00000054263	976.055	2.07019	0.450721	4.59305	4.36817e-06	0.000116072	Lifr	15	1	protein_coding	LIF receptor alpha [Source:MGI Symbol;Acc:MGI:96788]
ENSMUSG00000020288	990.353	-0.452247	0.09851	-4.59087	4.41402e-06	0.000117074	Ahsa2	11	-1	protein_coding	AHA1, activator of heat shock protein ATPase 2 [Source:MGI Symbol;Acc:MGI:1916133]
ENSMUSG00000035397	1912.39	-0.3396	0.0739912	-4.58974	4.43806e-06	0.000117494	Klf16	10	-1	protein_coding	Kruppel-like factor 16 [Source:MGI Symbol;Acc:MGI:2153049]
ENSMUSG00000037001	812.379	0.365323	0.0796138	4.5887	4.46024e-06	0.000117864	Zfp39	11	-1	protein_coding	zinc finger protein 39 [Source:MGI Symbol;Acc:MGI:99183]
ENSMUSG00000054604	7594.93	-0.204442	0.0445712	-4.58687	4.49944e-06	0.000118681	Cggbp1	16	1	protein_coding	CGG triplet repeat binding protein 1 [Source:MGI Symbol;Acc:MGI:2146370]
ENSMUSG00000034947	94.2868	1.04601	0.228095	4.58587	4.5211e-06	0.000119033	Tmem106a	11	1	protein_coding	transmembrane protein 106A [Source:MGI Symbol;Acc:MGI:1922056]
ENSMUSG00000055805	22841.4	-0.206279	0.0449965	-4.58432	4.55459e-06	0.000119696	Fmnl1	11	1	protein_coding	formin-like 1 [Source:MGI Symbol;Acc:MGI:1888994]
ENSMUSG00000101279	65.5842	1.04706	0.228606	4.5802	4.64524e-06	0.000121855	Gm18342	1	-1	unprocessed_pseudogene	predicted gene, 18342 [Source:MGI Symbol;Acc:MGI:5010527]
ENSMUSG00000029772	1924.62	-0.260167	0.0568102	-4.57958	4.65901e-06	0.000121993	Ahcyl2	6	1	protein_coding	S-adenosylhomocysteine hydrolase-like 2 [Source:MGI Symbol;Acc:MGI:1921590]
ENSMUSG00000035011	9472.81	-0.254997	0.055706	-4.57755	4.7046e-06	0.000122962	Zbtb7a	10	1	protein_coding	zinc finger and BTB domain containing 7a [Source:MGI Symbol;Acc:MGI:1335091]
ENSMUSG00000062510	180.83	0.624146	0.136378	4.57658	4.72649e-06	0.00012331	Nsl1	1	1	protein_coding	NSL1, MIS12 kinetochore complex component [Source:MGI Symbol;Acc:MGI:2685830]
ENSMUSG00000038807	695.034	0.591902	0.129395	4.57437	4.77658e-06	0.00012439	Rap1gap2	11	-1	protein_coding	RAP1 GTPase activating protein 2 [Source:MGI Symbol;Acc:MGI:3028623]
ENSMUSG00000034311	273.676	1.54196	0.337223	4.57252	4.81892e-06	0.000125068	Kif4	X	1	protein_coding	kinesin family member 4 [Source:MGI Symbol;Acc:MGI:108389]
ENSMUSG00000046410	204.207	-0.699097	0.152893	-4.57247	4.82002e-06	0.000125068	Kcnk6	7	-1	protein_coding	potassium inwardly-rectifying channel, subfamily K, member 6 [Source:MGI Symbol;Acc:MGI:1891291]
ENSMUSG00000029761	11.1504	-3.04451	0.666246	-4.56965	4.88543e-06	0.000126536	Cald1	6	1	protein_coding	caldesmon 1 [Source:MGI Symbol;Acc:MGI:88250]
ENSMUSG00000031167	13674.3	0.228435	0.0499951	4.56916	4.89685e-06	0.000126603	Rbm3	X	-1	protein_coding	RNA binding motif (RNP1, RRM) protein 3 [Source:MGI Symbol;Acc:MGI:1099460]
ENSMUSG00000031618	91.4028	1.01502	0.222173	4.56858	4.91049e-06	0.000126728	Nr3c2	8	1	protein_coding	nuclear receptor subfamily 3, group C, member 2 [Source:MGI Symbol;Acc:MGI:99459]
ENSMUSG00000037638	269.527	0.565161	0.123756	4.56675	4.95335e-06	0.000127604	Zbtb42	12	1	protein_coding	zinc finger and BTB domain containing 42 [Source:MGI Symbol;Acc:MGI:3644133]
ENSMUSG00000032298	1401.03	0.491091	0.10756	4.56573	4.97761e-06	0.000128	Neil1	9	-1	protein_coding	nei endonuclease VIII-like 1 (E. coli) [Source:MGI Symbol;Acc:MGI:1920024]
ENSMUSG00000033629	1649.38	-0.270248	0.0592087	-4.56434	5.01072e-06	0.00012862	Hacd3	9	-1	protein_coding	3-hydroxyacyl-CoA dehydratase 3 [Source:MGI Symbol;Acc:MGI:1889341]
ENSMUSG00000054428	927.537	0.353916	0.0775573	4.56329	5.03582e-06	0.000128833	Atpif1	4	-1	protein_coding	ATPase inhibitory factor 1 [Source:MGI Symbol;Acc:MGI:1196457]
ENSMUSG00000079509	3991.98	-0.25089	0.0549805	-4.56324	5.03697e-06	0.000128833	Zfx	X	-1	protein_coding	zinc finger protein X-linked [Source:MGI Symbol;Acc:MGI:99211]
ENSMUSG00000016520	2460.57	-0.238353	0.0523324	-4.55459	5.24877e-06	0.000134012	Lnx2	5	-1	protein_coding	ligand of numb-protein X 2 [Source:MGI Symbol;Acc:MGI:2155959]
ENSMUSG00000001027	2682.05	0.402902	0.0884794	4.55363	5.27274e-06	0.000134385	Scn4a	11	-1	protein_coding	sodium channel, voltage-gated, type IV, alpha [Source:MGI Symbol;Acc:MGI:98250]
ENSMUSG00000025758	695.206	0.454633	0.0998486	4.55322	5.28317e-06	0.000134412	Plk4	3	1	protein_coding	polo like kinase 4 [Source:MGI Symbol;Acc:MGI:101783]
ENSMUSG00000021880	6811.33	0.305698	0.0671695	4.55115	5.3354e-06	0.0001355	Rnase6	14	1	protein_coding	ribonuclease, RNase A family, 6 [Source:MGI Symbol;Acc:MGI:1925666]
ENSMUSG00000026102	1233.19	0.370714	0.0814949	4.54892	5.39217e-06	0.0001367	Inpp1	1	-1	protein_coding	inositol polyphosphate-1-phosphatase [Source:MGI Symbol;Acc:MGI:104848]
ENSMUSG00000049327	2009.96	-0.267289	0.0587887	-4.54661	5.45181e-06	0.000137968	Kmt5a	5	1	protein_coding	lysine methyltransferase 5A [Source:MGI Symbol;Acc:MGI:1915206]
ENSMUSG00000009681	1412.91	-0.30071	0.0661542	-4.5456	5.47797e-06	0.000138386	Bcr	10	1	protein_coding	BCR activator of RhoGEF and GTPase [Source:MGI Symbol;Acc:MGI:88141]
ENSMUSG00000015342	858.502	-0.33644	0.0740337	-4.54442	5.5086e-06	0.000138916	Xk	X	1	protein_coding	X-linked Kx blood group [Source:MGI Symbol;Acc:MGI:103569]
ENSMUSG00000038037	264.349	0.690406	0.151983	4.54266	5.55481e-06	0.000139835	Socs1	16	-1	protein_coding	suppressor of cytokine signaling 1 [Source:MGI Symbol;Acc:MGI:1354910]
ENSMUSG00000032583	802.32	-0.325436	0.0716814	-4.54004	5.62447e-06	0.000141341	Mon1a	9	1	protein_coding	MON1 homolog A, secretory traffciking associated [Source:MGI Symbol;Acc:MGI:1920075]
ENSMUSG00000038252	2817	0.398509	0.0877976	4.53895	5.65353e-06	0.000141823	Ncapd2	6	-1	protein_coding	non-SMC condensin I complex, subunit D2 [Source:MGI Symbol;Acc:MGI:1915548]
ENSMUSG00000006585	2968.44	-0.299692	0.0660754	-4.53561	5.74373e-06	0.000143786	Cdt1	8	1	protein_coding	chromatin licensing and DNA replication factor 1 [Source:MGI Symbol;Acc:MGI:1914427]
ENSMUSG00000025981	699.498	-0.37902	0.0835708	-4.53531	5.75182e-06	0.000143786	Coq10b	1	1	protein_coding	coenzyme Q10B [Source:MGI Symbol;Acc:MGI:1915126]
ENSMUSG00000049044	2394.93	0.277815	0.0612709	4.53421	5.78194e-06	0.000144287	Rapgef4	2	1	protein_coding	Rap guanine nucleotide exchange factor (GEF) 4 [Source:MGI Symbol;Acc:MGI:1917723]
ENSMUSG00000039899	314.369	0.903113	0.199251	4.53254	5.8278e-06	0.000144932	Fgl2	5	1	protein_coding	fibrinogen-like protein 2 [Source:MGI Symbol;Acc:MGI:103266]
ENSMUSG00000004947	1332.95	-0.343199	0.0757189	-4.53254	5.82797e-06	0.000144932	Dtx2	5	1	protein_coding	deltex 2, E3 ubiquitin ligase [Source:MGI Symbol;Acc:MGI:1921448]
ENSMUSG00000036819	1142.22	-0.295439	0.0651946	-4.53165	5.85237e-06	0.000145286	Jmjd4	11	1	protein_coding	jumonji domain containing 4 [Source:MGI Symbol;Acc:MGI:2144404]
ENSMUSG00000036282	2693.18	-0.249263	0.0550156	-4.53076	5.87709e-06	0.000145648	Naa30	14	1	protein_coding	N(alpha)-acetyltransferase 30, NatC catalytic subunit [Source:MGI Symbol;Acc:MGI:1922259]
ENSMUSG00000048787	616.49	-0.38936	0.0859475	-4.53021	5.89264e-06	0.000145782	Dcun1d3	7	-1	protein_coding	DCN1, defective in cullin neddylation 1, domain containing 3 (S. cerevisiae) [Source:MGI Symbol;Acc:MGI:2679003]
ENSMUSG00000091931	303.662	-0.520288	0.114865	-4.52956	5.91055e-06	0.000145973	Gon7	12	-1	protein_coding	GON7 subunit of KEOPS complex [Source:MGI Symbol;Acc:MGI:4845848]
ENSMUSG00000020649	844.657	1.03771	0.229213	4.52725	5.97552e-06	0.000147249	Rrm2	12	1	protein_coding	ribonucleotide reductase M2 [Source:MGI Symbol;Acc:MGI:98181]
ENSMUSG00000049299	1040.88	0.315342	0.069658	4.527	5.98274e-06	0.000147249	Trappc1	11	1	protein_coding	trafficking protein particle complex 1 [Source:MGI Symbol;Acc:MGI:1098727]
ENSMUSG00000025575	3975.2	-0.222569	0.049205	-4.52329	6.08846e-06	0.000149595	Cant1	11	-1	protein_coding	calcium activated nucleotidase 1 [Source:MGI Symbol;Acc:MGI:1923275]
ENSMUSG00000033730	4802.07	0.274166	0.0607308	4.51445	6.34802e-06	0.000155706	Egr3	14	1	protein_coding	early growth response 3 [Source:MGI Symbol;Acc:MGI:1306780]
ENSMUSG00000056673	977.495	13.3277	2.95418	4.51146	6.43828e-06	0.00015765	Kdm5d	Y	1	protein_coding	lysine (K)-specific demethylase 5D [Source:MGI Symbol;Acc:MGI:99780]
ENSMUSG00000048439	368.874	0.490399	0.108798	4.50743	6.56176e-06	0.0001604	Nupl2	5	1	protein_coding	nucleoporin like 2 [Source:MGI Symbol;Acc:MGI:2387631]
ENSMUSG00000037295	1659.1	-0.303504	0.0673783	-4.50448	6.65356e-06	0.000161771	Ldlrap1	4	-1	protein_coding	low density lipoprotein receptor adaptor protein 1 [Source:MGI Symbol;Acc:MGI:2140175]
ENSMUSG00000100801	342.487	-0.659759	0.14647	-4.5044	6.6561e-06	0.000161771	Gm15459	5	-1	processed_pseudogene	predicted gene 15459 [Source:MGI Symbol;Acc:MGI:3705702]
ENSMUSG00000025612	2007.3	-0.267417	0.0593696	-4.50428	6.65981e-06	0.000161771	Bach1	16	1	protein_coding	BTB and CNC homology 1, basic leucine zipper transcription factor 1 [Source:MGI Symbol;Acc:MGI:894680]
ENSMUSG00000059439	1220.13	-0.290137	0.0644151	-4.50418	6.66295e-06	0.000161771	Bcas3	11	1	protein_coding	BCAS3 microtubule associated cell migration factor [Source:MGI Symbol;Acc:MGI:2385848]
ENSMUSG00000036181	361.328	0.486529	0.108126	4.49963	6.80723e-06	0.000164995	H1f2	13	1	protein_coding	H1.2 linker histone, cluster member [Source:MGI Symbol;Acc:MGI:1931526]
ENSMUSG00000041161	304.583	-0.491428	0.109279	-4.49702	6.89139e-06	0.000166753	Otud3	4	-1	protein_coding	OTU domain containing 3 [Source:MGI Symbol;Acc:MGI:1920412]
ENSMUSG00000028106	5190.8	-0.249579	0.0555116	-4.49597	6.92544e-06	0.000167295	Rprd2	3	-1	protein_coding	regulation of nuclear pre-mRNA domain containing 2 [Source:MGI Symbol;Acc:MGI:1922387]
ENSMUSG00000117975	5459.93	-0.272327	0.0605774	-4.49551	6.94022e-06	0.00016737	Itprip	19	-1	protein_coding	inositol 1,4,5-triphosphate receptor interacting protein [Source:MGI Symbol;Acc:MGI:3042776]
ENSMUSG00000028766	355.345	-0.72786	0.162056	-4.49141	7.07545e-06	0.000170079	Alpl	4	-1	protein_coding	alkaline phosphatase, liver/bone/kidney [Source:MGI Symbol;Acc:MGI:87983]
ENSMUSG00000057596	2656.36	-0.31611	0.0703814	-4.49138	7.07626e-06	0.000170079	Trim30d	7	-1	protein_coding	tripartite motif-containing 30D [Source:MGI Symbol;Acc:MGI:3035181]
ENSMUSG00000024590	3060.88	0.491924	0.109578	4.48926	7.14723e-06	0.000171498	Lmnb1	18	1	protein_coding	lamin B1 [Source:MGI Symbol;Acc:MGI:96795]
ENSMUSG00000027346	7575.89	0.276975	0.0618873	4.47548	7.62394e-06	0.000182631	Gpcpd1	2	-1	protein_coding	glycerophosphocholine phosphodiesterase 1 [Source:MGI Symbol;Acc:MGI:104898]
ENSMUSG00000097729	1417.31	0.445916	0.0997401	4.47078	7.79355e-06	0.000186383	2310015A10Rik	12	-1	lncRNA	RIKEN cDNA 2310015A10 gene [Source:MGI Symbol;Acc:MGI:1916798]
ENSMUSG00000000320	22.2235	-2.21359	0.49524	-4.46972	7.8321e-06	0.000186993	Alox12	11	-1	protein_coding	arachidonate 12-lipoxygenase [Source:MGI Symbol;Acc:MGI:87998]
ENSMUSG00000120903	212.769	-0.70758	0.158324	-4.46918	7.85186e-06	0.000187153		1	1	lncRNA	novel transcript
ENSMUSG00000039990	2576.18	-0.289265	0.0647426	-4.46793	7.89801e-06	0.000187928	Edrf1	7	1	protein_coding	erythroid differentiation regulatory factor 1 [Source:MGI Symbol;Acc:MGI:1919831]
ENSMUSG00000039358	63.5653	-1.31794	0.295	-4.46759	7.91055e-06	0.000187928	Drd5	5	1	protein_coding	dopamine receptor D5 [Source:MGI Symbol;Acc:MGI:94927]
ENSMUSG00000024334	10577.7	0.267984	0.0600007	4.46636	7.9562e-06	0.0001887	H2-Oa	17	1	protein_coding	histocompatibility 2, O region alpha locus [Source:MGI Symbol;Acc:MGI:95924]
ENSMUSG00000031925	3003.82	-0.312937	0.0700837	-4.46519	7.99985e-06	0.000189422	Maml2	9	1	protein_coding	mastermind like transcriptional coactivator 2 [Source:MGI Symbol;Acc:MGI:2389460]
ENSMUSG00000029752	44.86	1.4993	0.335901	4.46351	8.06275e-06	0.000190597	Asns	6	-1	protein_coding	asparagine synthetase [Source:MGI Symbol;Acc:MGI:1350929]
ENSMUSG00000026605	416.901	1.402	0.314213	4.46192	8.12277e-06	0.000191448	Cenpf	1	-1	protein_coding	centromere protein F [Source:MGI Symbol;Acc:MGI:1313302]
ENSMUSG00000020453	2722.54	-0.289626	0.0649116	-4.46185	8.12541e-06	0.000191448	Patz1	11	1	protein_coding	POZ (BTB) and AT hook containing zinc finger 1 [Source:MGI Symbol;Acc:MGI:1891832]
ENSMUSG00000024190	322.792	-0.70774	0.158663	-4.46064	8.17167e-06	0.000192222	Dusp1	17	-1	protein_coding	dual specificity phosphatase 1 [Source:MGI Symbol;Acc:MGI:105120]
ENSMUSG00000031078	22.8509	2.09015	0.468823	4.4583	8.26126e-06	0.000194011	Cttn	7	-1	protein_coding	cortactin [Source:MGI Symbol;Acc:MGI:99695]
ENSMUSG00000024491	4955.22	-0.2088	0.046839	-4.45782	8.27967e-06	0.000194126	Rbm27	18	1	protein_coding	RNA binding motif protein 27 [Source:MGI Symbol;Acc:MGI:2147194]
ENSMUSG00000042167	2733.86	0.22798	0.0512045	4.45234	8.49399e-06	0.000198826	Tent2	13	-1	protein_coding	terminal nucleotidyltransferase 2 [Source:MGI Symbol;Acc:MGI:2140950]
ENSMUSG00000020389	258.098	0.525232	0.118002	4.45103	8.54583e-06	0.000199713	Cdkl3	11	1	protein_coding	cyclin-dependent kinase-like 3 [Source:MGI Symbol;Acc:MGI:2388268]
ENSMUSG00000045679	918.264	0.365096	0.0820351	4.45049	8.56751e-06	0.000199895	Pqlc3	12	-1	protein_coding	PQ loop repeat containing [Source:MGI Symbol;Acc:MGI:2444067]
ENSMUSG00000074480	111.079	-0.947789	0.213018	-4.44933	8.61378e-06	0.000200648	Mex3a	3	1	protein_coding	mex3 RNA binding family member A [Source:MGI Symbol;Acc:MGI:1919890]
ENSMUSG00000005410	3144.56	0.386165	0.0868082	4.44848	8.64797e-06	0.000201118	Mcm5	8	1	protein_coding	minichromosome maintenance complex component 5 [Source:MGI Symbol;Acc:MGI:103197]
ENSMUSG00000040405	197.325	1.82577	0.41049	4.44777	8.67649e-06	0.000201455	Havcr1	11	1	protein_coding	hepatitis A virus cellular receptor 1 [Source:MGI Symbol;Acc:MGI:2159680]
ENSMUSG00000040084	713.257	1.04062	0.234292	4.44158	8.93007e-06	0.000207007	Bub1b	2	1	protein_coding	BUB1B, mitotic checkpoint serine/threonine kinase [Source:MGI Symbol;Acc:MGI:1333889]
ENSMUSG00000027806	3477.93	-0.267462	0.0602233	-4.44117	8.94699e-06	0.000207065	Tsc22d2	3	1	protein_coding	TSC22 domain family, member 2 [Source:MGI Symbol;Acc:MGI:1919283]
ENSMUSG00000062901	18093.5	-0.283592	0.0638733	-4.43992	8.99942e-06	0.000207943	Klhl24	16	1	protein_coding	kelch-like 24 [Source:MGI Symbol;Acc:MGI:1923035]
ENSMUSG00000036109	968.643	-0.375243	0.0845403	-4.43863	9.05327e-06	0.000208851	Mbnl3	X	-1	protein_coding	muscleblind like splicing factor 3 [Source:MGI Symbol;Acc:MGI:2444912]
ENSMUSG00000025151	105.123	0.93657	0.211119	4.43621	9.15546e-06	0.000210869	Maged1	X	-1	protein_coding	MAGE family member D1 [Source:MGI Symbol;Acc:MGI:1930187]
ENSMUSG00000027951	9500.07	-0.225124	0.0507734	-4.43389	9.25458e-06	0.000212811	Adar	3	1	protein_coding	adenosine deaminase, RNA-specific [Source:MGI Symbol;Acc:MGI:1889575]
ENSMUSG00000050192	734.033	0.373171	0.084175	4.43327	9.28136e-06	0.000213085	Eif5a2	3	1	protein_coding	eukaryotic translation initiation factor 5A2 [Source:MGI Symbol;Acc:MGI:1933735]
ENSMUSG00000031983	550.63	-0.363464	0.0820002	-4.43248	9.31538e-06	0.000213525	2310022B05Rik	8	-1	protein_coding	RIKEN cDNA 2310022B05 gene [Source:MGI Symbol;Acc:MGI:1916801]
ENSMUSG00000071072	5013.51	-0.258805	0.0584496	-4.42783	9.5185e-06	0.000217832	Ptges3	10	1	protein_coding	prostaglandin E synthase 3 [Source:MGI Symbol;Acc:MGI:1929282]
ENSMUSG00000024811	12325.3	-0.175719	0.0396907	-4.42722	9.54566e-06	0.000218106	Tnks2	19	1	protein_coding	tankyrase, TRF1-interacting ankyrin-related ADP-ribose polymerase 2 [Source:MGI Symbol;Acc:MGI:1921743]
ENSMUSG00000022659	445.656	2.80483	0.633648	4.42648	9.57851e-06	0.000218509	Gcsam	16	1	protein_coding	germinal center associated, signaling and motility [Source:MGI Symbol;Acc:MGI:102969]
ENSMUSG00000052062	169.754	-0.761256	0.171994	-4.42605	9.59741e-06	0.000218592	Pard3b	1	1	protein_coding	par-3 family cell polarity regulator beta [Source:MGI Symbol;Acc:MGI:1919301]
ENSMUSG00000055809	70.67	0.978785	0.221199	4.42491	9.64829e-06	0.000219403	Dnaaf3	7	-1	protein_coding	dynein, axonemal assembly factor 3 [Source:MGI Symbol;Acc:MGI:3588207]
ENSMUSG00000043415	1942.35	0.272543	0.0616295	4.42229	9.76609e-06	0.000221486	Otud1	2	1	protein_coding	OTU domain containing 1 [Source:MGI Symbol;Acc:MGI:1918448]
ENSMUSG00000019992	70.3932	1.03614	0.234305	4.42218	9.77078e-06	0.000221486	Mtfr2	10	1	protein_coding	mitochondrial fission regulator 2 [Source:MGI Symbol;Acc:MGI:1919054]
ENSMUSG00000017146	566.069	0.492897	0.1115	4.42061	9.84211e-06	0.000222751	Brca1	11	-1	protein_coding	breast cancer 1, early onset [Source:MGI Symbol;Acc:MGI:104537]
ENSMUSG00000002222	5702.32	-0.219378	0.0496571	-4.41786	9.96816e-06	0.000225249	Rmnd5a	6	-1	protein_coding	required for meiotic nuclear division 5 homolog A [Source:MGI Symbol;Acc:MGI:1915727]
ENSMUSG00000008845	12.5166	-2.68368	0.60797	-4.41417	1.01399e-05	0.000228771	Cd163	6	1	protein_coding	CD163 antigen [Source:MGI Symbol;Acc:MGI:2135946]
ENSMUSG00000073705	237.296	0.611683	0.138594	4.41351	1.0171e-05	0.000229111	Cenps	4	-1	protein_coding	centromere protein S [Source:MGI Symbol;Acc:MGI:1917178]
ENSMUSG00000037992	3610.04	-0.334009	0.0758496	-4.40356	1.06486e-05	0.000239494	Rara	11	1	protein_coding	retinoic acid receptor, alpha [Source:MGI Symbol;Acc:MGI:97856]
ENSMUSG00000022070	444.305	0.468347	0.106399	4.40178	1.07365e-05	0.000241092	Bora	14	1	protein_coding	bora, aurora kinase A activator [Source:MGI Symbol;Acc:MGI:1924994]
ENSMUSG00000036853	468.558	-0.565292	0.128495	-4.39934	1.08581e-05	0.000243442	Mcoln3	3	1	protein_coding	mucolipin 3 [Source:MGI Symbol;Acc:MGI:1890500]
ENSMUSG00000049516	2849.41	-0.226563	0.0515065	-4.39871	1.08894e-05	0.000243762	Spty2d1	7	-1	protein_coding	SPT2 chromatin protein domain containing 1 [Source:MGI Symbol;Acc:MGI:2142062]
ENSMUSG00000021902	1036.41	0.29532	0.0671749	4.39628	1.10123e-05	0.000246131	Phf7	14	-1	protein_coding	PHD finger protein 7 [Source:MGI Symbol;Acc:MGI:1919088]
ENSMUSG00000051351	1153.47	-0.300827	0.0684453	-4.39515	1.10694e-05	0.000247022	Zfp46	4	1	protein_coding	zinc finger protein 46 [Source:MGI Symbol;Acc:MGI:99192]
ENSMUSG00000046034	3406.68	0.30429	0.0692578	4.39359	1.11496e-05	0.000248425	Otulin	15	-1	protein_coding	OTU deubiquitinase with linear linkage specificity [Source:MGI Symbol;Acc:MGI:3577015]
ENSMUSG00000022223	888.685	0.334286	0.0760966	4.39292	1.11837e-05	0.000248799	Sdr39u1	14	-1	protein_coding	short chain dehydrogenase/reductase family 39U, member 1 [Source:MGI Symbol;Acc:MGI:1916876]
ENSMUSG00000022051	4734.61	-0.223811	0.050952	-4.39257	1.12017e-05	0.000248813	Bnip3l	14	-1	protein_coding	BCL2/adenovirus E1B interacting protein 3-like [Source:MGI Symbol;Acc:MGI:1332659]
ENSMUSG00000046667	564.108	-0.476833	0.108619	-4.38994	1.1338e-05	0.000251451	Rbm12b1	4	1	protein_coding	RNA binding motif protein 12 B1 [Source:MGI Symbol;Acc:MGI:1919647]
ENSMUSG00000030688	1108.46	0.328143	0.0748111	4.38628	1.15305e-05	0.000255325	Stard10	7	1	protein_coding	START domain containing 10 [Source:MGI Symbol;Acc:MGI:1860093]
ENSMUSG00000053334	605.77	0.356046	0.0812428	4.38249	1.17328e-05	0.000259406	Ficd	5	1	protein_coding	FIC domain containing [Source:MGI Symbol;Acc:MGI:1098550]
ENSMUSG00000031880	702.989	-0.34373	0.0784696	-4.38042	1.18449e-05	0.000261481	Rrad	8	-1	protein_coding	Ras-related associated with diabetes [Source:MGI Symbol;Acc:MGI:1930943]
ENSMUSG00000042903	1556.57	-0.27841	0.0635897	-4.37823	1.19646e-05	0.000263717	Foxo4	X	1	protein_coding	forkhead box O4 [Source:MGI Symbol;Acc:MGI:1891915]
ENSMUSG00000002307	3237.98	-0.204638	0.0467831	-4.37419	1.21884e-05	0.000268238	Daxx	17	1	protein_coding	Fas death domain-associated protein [Source:MGI Symbol;Acc:MGI:1197015]
ENSMUSG00000070056	2961.97	-0.263213	0.0601904	-4.37301	1.22546e-05	0.000269283	Mfhas1	8	1	protein_coding	malignant fibrous histiocytoma amplified sequence 1 [Source:MGI Symbol;Acc:MGI:1098644]
ENSMUSG00000034007	1565.26	-0.293472	0.0671216	-4.37224	1.22976e-05	0.000269815	Scaper	9	-1	protein_coding	S phase cyclin A-associated protein in the ER [Source:MGI Symbol;Acc:MGI:1925976]
ENSMUSG00000040325	3110.54	-0.226677	0.0518612	-4.37085	1.23766e-05	0.000270816	Dcaf1	9	1	protein_coding	DDB1 and CUL4 associated factor 1 [Source:MGI Symbol;Acc:MGI:2445220]
ENSMUSG00000036959	202.226	-0.73811	0.168874	-4.37077	1.2381e-05	0.000270816	Bcorl1	X	1	protein_coding	BCL6 co-repressor-like 1 [Source:MGI Symbol;Acc:MGI:2443910]
ENSMUSG00000078773	72.9465	0.940102	0.215113	4.37028	1.24087e-05	0.000271008	Rad54b	4	1	protein_coding	RAD54 homolog B (S. cerevisiae) [Source:MGI Symbol;Acc:MGI:3605986]
ENSMUSG00000111118	2378.36	-0.401376	0.0918951	-4.36777	1.25523e-05	0.00027359	Gm6545	19	-1	processed_pseudogene	predicted gene 6545 [Source:MGI Symbol;Acc:MGI:3643874]
ENSMUSG00000005225	132.764	0.716676	0.164091	4.36755	1.25651e-05	0.00027359	Plekha8	6	1	protein_coding	pleckstrin homology domain containing, family A (phosphoinositide binding specific) member 8 [Source:MGI Symbol;Acc:MGI:2681164]
ENSMUSG00000027782	9087.32	-0.179002	0.0410067	-4.3652	1.27007e-05	0.000276125	Kpna4	3	-1	protein_coding	karyopherin (importin) alpha 4 [Source:MGI Symbol;Acc:MGI:1100848]
ENSMUSG00000021697	48.7541	1.35937	0.311561	4.36311	1.28225e-05	0.000278351	Depdc1b	13	1	protein_coding	DEP domain containing 1B [Source:MGI Symbol;Acc:MGI:2145425]
ENSMUSG00000040857	704.89	-0.563372	0.129162	-4.36175	1.29029e-05	0.000279674	Erf	7	-1	protein_coding	Ets2 repressor factor [Source:MGI Symbol;Acc:MGI:109637]
ENSMUSG00000031532	805.518	-0.378236	0.0867335	-4.36089	1.29533e-05	0.000280342	Saraf	8	1	protein_coding	store-operated calcium entry-associated regulatory factor [Source:MGI Symbol;Acc:MGI:1915137]
ENSMUSG00000045394	195.432	-0.627992	0.144103	-4.35793	1.313e-05	0.000283739	Epcam	17	1	protein_coding	epithelial cell adhesion molecule [Source:MGI Symbol;Acc:MGI:106653]
ENSMUSG00000067199	537.522	0.383899	0.0881142	4.35684	1.31952e-05	0.00028472	Frat1	19	1	protein_coding	frequently rearranged in advanced T cell lymphomas [Source:MGI Symbol;Acc:MGI:109450]
ENSMUSG00000030060	1425.08	0.473375	0.108686	4.35545	1.32794e-05	0.000286105	Hmces	6	1	protein_coding	5-hydroxymethylcytosine (hmC) binding, ES cell specific [Source:MGI Symbol;Acc:MGI:1914053]
ENSMUSG00000063430	46.1724	1.60144	0.367816	4.35393	1.33718e-05	0.000287663	Wscd2	5	1	protein_coding	WSC domain containing 2 [Source:MGI Symbol;Acc:MGI:2445030]
ENSMUSG00000042873	19.8156	2.52906	0.581028	4.35273	1.34452e-05	0.00028881	Lhfpl4	6	-1	protein_coding	lipoma HMGIC fusion partner-like protein 4 [Source:MGI Symbol;Acc:MGI:3057108]
ENSMUSG00000039396	100.368	1.19152	0.273778	4.35214	1.34817e-05	0.000289161	Neil3	8	-1	protein_coding	nei like 3 (E. coli) [Source:MGI Symbol;Acc:MGI:2384588]
ENSMUSG00000069045	1607.61	14.0454	3.22827	4.35076	1.35668e-05	0.000290553	Ddx3y	Y	-1	protein_coding	DEAD box helicase 3, Y-linked [Source:MGI Symbol;Acc:MGI:1349406]
ENSMUSG00000016194	459.362	0.442224	0.101653	4.35032	1.35939e-05	0.000290698	Hsd11b1	1	-1	protein_coding	hydroxysteroid 11-beta dehydrogenase 1 [Source:MGI Symbol;Acc:MGI:103562]
ENSMUSG00000103995	73.5323	0.894947	0.205769	4.34927	1.36591e-05	0.000291658	5730488B01Rik	4	1	TEC	RIKEN cDNA 5730488B01 gene [Source:MGI Symbol;Acc:MGI:1917852]
ENSMUSG00000045273	121.251	0.76917	0.177081	4.34361	1.40163e-05	0.00029884	Cenph	13	-1	protein_coding	centromere protein H [Source:MGI Symbol;Acc:MGI:1349448]
ENSMUSG00000039328	1542.56	0.284243	0.065457	4.34243	1.40915e-05	0.000299998	Rnf122	8	1	protein_coding	ring finger protein 122 [Source:MGI Symbol;Acc:MGI:1916117]
ENSMUSG00000027496	272.152	0.626679	0.144616	4.33339	1.46829e-05	0.000312126	Aurka	2	-1	protein_coding	aurora kinase A [Source:MGI Symbol;Acc:MGI:894678]
ENSMUSG00000028709	978.509	-0.317218	0.0732774	-4.329	1.49789e-05	0.000317948	Mob3c	4	1	protein_coding	MOB kinase activator 3C [Source:MGI Symbol;Acc:MGI:2140623]
ENSMUSG00000039841	2519.98	-0.251236	0.0580436	-4.32841	1.5019e-05	0.000318327	Zfp800	6	-1	protein_coding	zinc finger protein 800 [Source:MGI Symbol;Acc:MGI:1889334]
ENSMUSG00000037447	3805.93	-0.355368	0.0821671	-4.32494	1.52574e-05	0.000322904	Arid5a	1	1	protein_coding	AT rich interactive domain 5A (MRF1-like) [Source:MGI Symbol;Acc:MGI:2443039]
ENSMUSG00000057143	5525.44	-0.261313	0.060426	-4.32452	1.52866e-05	0.000323046	Trim12c	7	-1	protein_coding	tripartite motif-containing 12C [Source:MGI Symbol;Acc:MGI:4821183]
ENSMUSG00000059588	1422.99	-0.308485	0.0713928	-4.32095	1.5536e-05	0.000327833	Calcrl	2	-1	protein_coding	calcitonin receptor-like [Source:MGI Symbol;Acc:MGI:1926944]
ENSMUSG00000039157	5702.36	-0.216965	0.0502268	-4.31971	1.56235e-05	0.000329196	Fam102a	2	1	protein_coding	family with sequence similarity 102, member A [Source:MGI Symbol;Acc:MGI:2138935]
ENSMUSG00000047766	29.753	1.47252	0.341012	4.31808	1.57396e-05	0.000331154	Lrrc49	9	-1	protein_coding	leucine rich repeat containing 49 [Source:MGI Symbol;Acc:MGI:2442689]
ENSMUSG00000048763	58.8017	1.28972	0.298733	4.31729	1.57958e-05	0.00033185	Hoxb3	11	1	protein_coding	homeobox B3 [Source:MGI Symbol;Acc:MGI:96184]
ENSMUSG00000039414	2422.69	-0.261392	0.0606052	-4.31303	1.61031e-05	0.000337811	Heatr5b	17	-1	protein_coding	HEAT repeat containing 5B [Source:MGI Symbol;Acc:MGI:2444098]
ENSMUSG00000012428	59.8559	-1.10505	0.25627	-4.31206	1.61741e-05	0.000338805	Steap4	5	1	protein_coding	STEAP family member 4 [Source:MGI Symbol;Acc:MGI:1923560]
ENSMUSG00000009687	2905.35	0.310909	0.0721218	4.31089	1.626e-05	0.00034011	Fxyd5	7	-1	protein_coding	FXYD domain-containing ion transport regulator 5 [Source:MGI Symbol;Acc:MGI:1201785]
ENSMUSG00000001627	1062.05	-0.292321	0.0678245	-4.30996	1.63281e-05	0.000341037	Ifrd1	12	-1	protein_coding	interferon-related developmental regulator 1 [Source:MGI Symbol;Acc:MGI:1316717]
ENSMUSG00000085779	29.6739	1.41086	0.327474	4.30832	1.645e-05	0.000343082	Atcayos	10	1	lncRNA	ataxia, cerebellar, Cayman type, opposite strand [Source:MGI Symbol;Acc:MGI:1916928]
ENSMUSG00000027009	29962.5	-0.257612	0.0598073	-4.30736	1.65211e-05	0.000344066	Itga4	2	1	protein_coding	integrin alpha 4 [Source:MGI Symbol;Acc:MGI:96603]
ENSMUSG00000028668	3605.14	-0.269791	0.0626566	-4.30586	1.66336e-05	0.000345906	Eloa	4	-1	protein_coding	elongin A [Source:MGI Symbol;Acc:MGI:1351315]
ENSMUSG00000040594	11.4476	3.1902	0.741417	4.30284	1.68619e-05	0.000350147	Ranbp17	11	-1	protein_coding	RAN binding protein 17 [Source:MGI Symbol;Acc:MGI:1929706]
ENSMUSG00000101856	138.469	0.690406	0.160531	4.30077	1.70205e-05	0.000352929	1700096K18Rik	5	1	lncRNA	RIKEN cDNA 1700096K18 gene [Source:MGI Symbol;Acc:MGI:1920821]
ENSMUSG00000036985	1156.55	-0.284331	0.0661588	-4.2977	1.7258e-05	0.000357339	Zdhhc9	X	-1	protein_coding	zinc finger, DHHC domain containing 9 [Source:MGI Symbol;Acc:MGI:2444393]
ENSMUSG00000097194	491.099	0.603922	0.140589	4.29565	1.74182e-05	0.000360135	9330175E14Rik	8	-1	lncRNA	RIKEN cDNA 9330175E14 gene [Source:MGI Symbol;Acc:MGI:2443913]
ENSMUSG00000078995	810.737	-0.34501	0.0803735	-4.29259	1.76604e-05	0.000364618	Zfp456	13	-1	protein_coding	zinc finger protein 456 [Source:MGI Symbol;Acc:MGI:3040694]
ENSMUSG00000027845	1085.99	-0.28236	0.0657959	-4.29146	1.77502e-05	0.000365945	Dclre1b	3	-1	protein_coding	DNA cross-link repair 1B [Source:MGI Symbol;Acc:MGI:2156057]
ENSMUSG00000030980	2064.03	-0.260586	0.0607428	-4.28998	1.78687e-05	0.00036786	Knop1	7	-1	protein_coding	lysine rich nucleolar protein 1 [Source:MGI Symbol;Acc:MGI:1913606]
ENSMUSG00000062169	912.036	-0.286038	0.0666841	-4.28944	1.7912e-05	0.000368223	Cnih4	1	1	protein_coding	cornichon family AMPA receptor auxiliary protein 4 [Source:MGI Symbol;Acc:MGI:1925828]
ENSMUSG00000029461	2449.54	-0.257717	0.060103	-4.28792	1.80355e-05	0.000370231	Fam168a	7	1	protein_coding	family with sequence similarity 168, member A [Source:MGI Symbol;Acc:MGI:2442372]
ENSMUSG00000064368	640.911	0.435058	0.10156	4.28376	1.83761e-05	0.000376683	mt-Nd6	MT	-1	protein_coding	mitochondrially encoded NADH dehydrogenase 6 [Source:MGI Symbol;Acc:MGI:102495]
ENSMUSG00000023104	3955.17	0.228716	0.0534012	4.28297	1.84412e-05	0.000377479	Rfc2	5	1	protein_coding	replication factor C (activator 1) 2 [Source:MGI Symbol;Acc:MGI:1341868]
ENSMUSG00000071203	634.129	0.415249	0.0970051	4.2807	1.86309e-05	0.00038082	Naip5	13	-1	protein_coding	NLR family, apoptosis inhibitory protein 5 [Source:MGI Symbol;Acc:MGI:1298220]
ENSMUSG00000066415	9067.85	-0.203779	0.0476597	-4.27572	1.9052e-05	0.000388873	Msl2	9	1	protein_coding	MSL complex subunit 2 [Source:MGI Symbol;Acc:MGI:1925103]
ENSMUSG00000041827	1057.69	-0.453307	0.106052	-4.27437	1.9168e-05	0.000390684	Oasl1	5	1	protein_coding	2'-5' oligoadenylate synthetase-like 1 [Source:MGI Symbol;Acc:MGI:2180849]
ENSMUSG00000025417	3589.53	-0.221152	0.0517547	-4.27309	1.92786e-05	0.000392381	Pip4k2c	10	-1	protein_coding	phosphatidylinositol-5-phosphate 4-kinase, type II, gamma [Source:MGI Symbol;Acc:MGI:2152214]
ENSMUSG00000018481	4007.09	-0.225063	0.0526908	-4.27139	1.94258e-05	0.000394818	Appbp2	11	-1	protein_coding	amyloid beta precursor protein (cytoplasmic tail) binding protein 2 [Source:MGI Symbol;Acc:MGI:1914134]
ENSMUSG00000024354	74.1792	0.90289	0.21168	4.26534	1.99595e-05	0.000404794	Slc23a1	18	-1	protein_coding	solute carrier family 23 (nucleobase transporters), member 1 [Source:MGI Symbol;Acc:MGI:1341903]
ENSMUSG00000036955	1190.23	-0.301533	0.0706963	-4.26519	1.99731e-05	0.000404794	Kifbp	10	-1	protein_coding	kinesin family binding protein [Source:MGI Symbol;Acc:MGI:1919570]
ENSMUSG00000076538	791.691	-0.34745	0.0814834	-4.26406	2.00745e-05	0.000406274	Igkv13-84	6	1	IG_V_gene	immunoglobulin kappa chain variable 13-84 [Source:MGI Symbol;Acc:MGI:96514]
ENSMUSG00000054342	667.186	0.463753	0.108804	4.26228	2.02356e-05	0.000408959	Kcnn4	7	1	protein_coding	potassium intermediate/small conductance calcium-activated channel, subfamily N, member 4 [Source:MGI Symbol;Acc:MGI:1277957]
ENSMUSG00000031902	16401.3	-0.193095	0.0453182	-4.26086	2.0364e-05	0.000410975	Nfatc3	8	1	protein_coding	nuclear factor of activated T cells, cytoplasmic, calcineurin dependent 3 [Source:MGI Symbol;Acc:MGI:103296]
ENSMUSG00000050567	3622.8	-0.232186	0.0545006	-4.26024	2.04207e-05	0.000411541	Maml1	11	-1	protein_coding	mastermind like transcriptional coactivator 1 [Source:MGI Symbol;Acc:MGI:1890504]
ENSMUSG00000031805	5048.53	0.424944	0.09977	4.25923	2.05128e-05	0.000412817	Jak3	8	1	protein_coding	Janus kinase 3 [Source:MGI Symbol;Acc:MGI:99928]
ENSMUSG00000110631	551.901	0.631032	0.148304	4.255	2.09053e-05	0.000420127	Gm42047	8	1	lncRNA	predicted gene, 42047 [Source:MGI Symbol;Acc:MGI:5624932]
ENSMUSG00000069049	1132.88	13.5405	3.18471	4.25172	2.12133e-05	0.000425719	Eif2s3y	Y	1	protein_coding	eukaryotic translation initiation factor 2, subunit 3, structural gene Y-linked [Source:MGI Symbol;Acc:MGI:1349430]
ENSMUSG00000028771	1125.06	-0.297232	0.0699199	-4.25104	2.12778e-05	0.000426419	Ptpn12	5	-1	protein_coding	protein tyrosine phosphatase, non-receptor type 12 [Source:MGI Symbol;Acc:MGI:104673]
ENSMUSG00000021366	5524.34	-0.221274	0.0520578	-4.25054	2.13258e-05	0.000426784	Hivep1	13	1	protein_coding	human immunodeficiency virus type I enhancer binding protein 1 [Source:MGI Symbol;Acc:MGI:96100]
ENSMUSG00000034674	1070.54	0.291652	0.0686478	4.24853	2.1518e-05	0.000430029	Tdg	10	1	protein_coding	thymine DNA glycosylase [Source:MGI Symbol;Acc:MGI:108247]
ENSMUSG00000034931	4527.96	-0.206265	0.0485984	-4.24427	2.19303e-05	0.00043766	Dhx8	11	1	protein_coding	DEAH (Asp-Glu-Ala-His) box polypeptide 8 [Source:MGI Symbol;Acc:MGI:1306823]
ENSMUSG00000113918	114.175	0.863381	0.203563	4.24135	2.22177e-05	0.00044278	Gm6566	12	-1	lncRNA	predicted gene 6566 [Source:MGI Symbol;Acc:MGI:3647745]
ENSMUSG00000022468	158.819	0.890323	0.209994	4.23975	2.23773e-05	0.000445342	Endou	15	-1	protein_coding	endonuclease, polyU-specific [Source:MGI Symbol;Acc:MGI:97746]
ENSMUSG00000031378	4234.63	-0.196335	0.0463329	-4.23749	2.26033e-05	0.000449216	Abcd1	X	1	protein_coding	ATP-binding cassette, sub-family D (ALD), member 1 [Source:MGI Symbol;Acc:MGI:1349215]
ENSMUSG00000039789	2890.05	-0.246156	0.0581923	-4.23005	2.33637e-05	0.000463687	Zfp597	16	-1	protein_coding	zinc finger protein 597 [Source:MGI Symbol;Acc:MGI:1918313]
ENSMUSG00000030346	141.881	0.83198	0.196753	4.22856	2.35195e-05	0.000466135	Rad51ap1	6	-1	protein_coding	RAD51 associated protein 1 [Source:MGI Symbol;Acc:MGI:1098224]
ENSMUSG00000011179	3137.56	0.410853	0.0973062	4.22226	2.41861e-05	0.000478685	Odc1	12	1	protein_coding	ornithine decarboxylase, structural 1 [Source:MGI Symbol;Acc:MGI:97402]
ENSMUSG00000030168	4021.07	-0.217736	0.051663	-4.21455	2.50276e-05	0.000494657	Adipor2	6	-1	protein_coding	adiponectin receptor 2 [Source:MGI Symbol;Acc:MGI:93830]
ENSMUSG00000031540	17505.5	-0.214508	0.0509644	-4.20897	2.56534e-05	0.000506329	Kat6a	8	1	protein_coding	K(lysine) acetyltransferase 6A [Source:MGI Symbol;Acc:MGI:2442415]
ENSMUSG00000048696	513.392	-0.393351	0.0934727	-4.20819	2.57421e-05	0.000507381	Mex3d	10	-1	protein_coding	mex3 RNA binding family member D [Source:MGI Symbol;Acc:MGI:2681847]
ENSMUSG00000038250	4944.85	-0.200986	0.0477909	-4.20552	2.60487e-05	0.000512719	Usp38	8	-1	protein_coding	ubiquitin specific peptidase 38 [Source:MGI Symbol;Acc:MGI:1922091]
ENSMUSG00000059811	2128.4	-0.230844	0.0549165	-4.20354	2.62767e-05	0.0005165	Atl2	17	-1	protein_coding	atlastin GTPase 2 [Source:MGI Symbol;Acc:MGI:1929492]
ENSMUSG00000021189	3087.86	-0.228866	0.0544824	-4.20073	2.66052e-05	0.000522241	Atxn3	12	-1	protein_coding	ataxin 3 [Source:MGI Symbol;Acc:MGI:1099442]
ENSMUSG00000054612	68.5488	1.28509	0.306005	4.19958	2.67408e-05	0.000524185	Mgmt	7	1	protein_coding	O-6-methylguanine-DNA methyltransferase [Source:MGI Symbol;Acc:MGI:96977]
ENSMUSG00000020948	2556.79	-0.238452	0.0568498	-4.19442	2.73569e-05	0.000535532	Klhl28	12	-1	protein_coding	kelch-like 28 [Source:MGI Symbol;Acc:MGI:1913939]
ENSMUSG00000028035	899.884	-0.357024	0.0851778	-4.19152	2.77093e-05	0.00054169	Dnajb4	3	-1	protein_coding	DnaJ heat shock protein family (Hsp40) member B4 [Source:MGI Symbol;Acc:MGI:1914285]
ENSMUSG00000061894	1558.24	-0.238634	0.0569455	-4.19057	2.78249e-05	0.000543067	Zscan20	4	-1	protein_coding	zinc finger and SCAN domains 20 [Source:MGI Symbol;Acc:MGI:2679268]
ENSMUSG00000048058	386.483	-0.547439	0.130644	-4.19033	2.78554e-05	0.000543067	Ldlrad3	2	-1	protein_coding	low density lipoprotein receptor class A domain containing 3 [Source:MGI Symbol;Acc:MGI:2138856]
ENSMUSG00000051721	443.459	-0.463009	0.110625	-4.1854	2.84668e-05	0.000554233	Wdcp	12	1	protein_coding	WD repeat and coiled coil containing [Source:MGI Symbol;Acc:MGI:3040699]
ENSMUSG00000026496	20490.3	-0.178516	0.0427037	-4.18033	2.91087e-05	0.000565963	Parp1	1	1	protein_coding	poly (ADP-ribose) polymerase family, member 1 [Source:MGI Symbol;Acc:MGI:1340806]
ENSMUSG00000008730	19658.7	-0.174974	0.0418855	-4.17743	2.94824e-05	0.000572453	Hipk1	3	-1	protein_coding	homeodomain interacting protein kinase 1 [Source:MGI Symbol;Acc:MGI:1314873]
ENSMUSG00000029771	10813.9	-0.222352	0.0532419	-4.17625	2.9635e-05	0.000574639	Irf5	6	1	protein_coding	interferon regulatory factor 5 [Source:MGI Symbol;Acc:MGI:1350924]
ENSMUSG00000027300	442.075	0.503979	0.120766	4.17318	3.00378e-05	0.000581663	Ubox5	2	-1	protein_coding	U box domain containing 5 [Source:MGI Symbol;Acc:MGI:2154658]
ENSMUSG00000020823	1345.47	-0.299772	0.0718488	-4.17226	3.01594e-05	0.000582824	Sec14l1	11	1	protein_coding	SEC14-like lipid binding 1 [Source:MGI Symbol;Acc:MGI:1921386]
ENSMUSG00000054519	215.769	0.545157	0.130667	4.17211	3.0179e-05	0.000582824	Zfp867	11	-1	protein_coding	zinc finger protein 867 [Source:MGI Symbol;Acc:MGI:2681848]
ENSMUSG00000029817	4544.7	-0.40118	0.0961853	-4.17091	3.03389e-05	0.000585124	Tra2a	6	-1	protein_coding	transformer 2 alpha [Source:MGI Symbol;Acc:MGI:1933972]
ENSMUSG00000120300	24.8749	1.50435	0.360725	4.17035	3.0413e-05	0.000585766		8	-1	lncRNA	novel transcript
ENSMUSG00000034329	178.801	0.706824	0.169516	4.16966	3.05058e-05	0.000586766	Brip1	11	-1	protein_coding	BRCA1 interacting protein C-terminal helicase 1 [Source:MGI Symbol;Acc:MGI:2442836]
ENSMUSG00000006310	79.5816	0.871727	0.209176	4.16744	3.08038e-05	0.000591705	Zbtb32	7	-1	protein_coding	zinc finger and BTB domain containing 32 [Source:MGI Symbol;Acc:MGI:1891838]
ENSMUSG00000039187	446.42	0.407401	0.09781	4.16523	3.11038e-05	0.000596154	Fanci	7	1	protein_coding	Fanconi anemia, complementation group I [Source:MGI Symbol;Acc:MGI:2384790]
ENSMUSG00000005886	7128.5	-0.211199	0.0507069	-4.1651	3.11219e-05	0.000596154	Ncoa2	1	-1	protein_coding	nuclear receptor coactivator 2 [Source:MGI Symbol;Acc:MGI:1276533]
ENSMUSG00000030577	71085.5	0.208815	0.0501391	4.16471	3.1175e-05	0.000596154	Cd22	7	-1	protein_coding	CD22 antigen [Source:MGI Symbol;Acc:MGI:88322]
ENSMUSG00000002477	1353.9	0.291028	0.0698827	4.16451	3.12016e-05	0.000596154	Snrpd1	18	1	protein_coding	small nuclear ribonucleoprotein D1 [Source:MGI Symbol;Acc:MGI:98344]
ENSMUSG00000070732	50.9566	1.27746	0.306949	4.1618	3.15752e-05	0.00060249	Rbm44	1	1	protein_coding	RNA binding motif protein 44 [Source:MGI Symbol;Acc:MGI:2685663]
ENSMUSG00000108722	195.429	-0.558537	0.134221	-4.16133	3.164e-05	0.000602925	Gm34225	7	1	lncRNA	predicted gene, 34225 [Source:MGI Symbol;Acc:MGI:5593384]
ENSMUSG00000050029	4327.25	-0.200273	0.0481424	-4.16002	3.18216e-05	0.000605581	Rap2c	X	-1	protein_coding	RAP2C, member of RAS oncogene family [Source:MGI Symbol;Acc:MGI:1919315]
ENSMUSG00000028618	3975.19	-0.196499	0.0472547	-4.1583	3.20619e-05	0.000609347	Tmem59	4	1	protein_coding	transmembrane protein 59 [Source:MGI Symbol;Acc:MGI:1929278]
ENSMUSG00000049969	3580.85	-0.237508	0.0571269	-4.15755	3.2168e-05	0.000610554	Plekhf2	4	-1	protein_coding	pleckstrin homology domain containing, family F (with FYVE domain) member 2 [Source:MGI Symbol;Acc:MGI:1919051]
ENSMUSG00000097055	53.3377	1.02676	0.24705	4.15607	3.23764e-05	0.000613698	Gm4419	12	1	lncRNA	predicted gene 4419 [Source:MGI Symbol;Acc:MGI:3782604]
ENSMUSG00000024816	2392.05	-0.219152	0.0527465	-4.15482	3.25541e-05	0.000616251	Frmd8	19	-1	protein_coding	FERM domain containing 8 [Source:MGI Symbol;Acc:MGI:1914707]
ENSMUSG00000033114	664.983	0.308707	0.074353	4.15191	3.29715e-05	0.000623331	Slc35d2	13	-1	protein_coding	solute carrier family 35, member D2 [Source:MGI Symbol;Acc:MGI:1917734]
ENSMUSG00000002055	300.995	1.32576	0.319415	4.15059	3.31618e-05	0.000626047	Spag5	11	1	protein_coding	sperm associated antigen 5 [Source:MGI Symbol;Acc:MGI:1927470]
ENSMUSG00000044197	1514.03	0.358864	0.0864669	4.15031	3.32024e-05	0.000626047	Gpr146	5	1	protein_coding	G protein-coupled receptor 146 [Source:MGI Symbol;Acc:MGI:1933113]
ENSMUSG00000033467	2083.98	0.265082	0.0639003	4.14837	3.34847e-05	0.000630541	Crlf2	5	-1	protein_coding	cytokine receptor-like factor 2 [Source:MGI Symbol;Acc:MGI:1889506]
ENSMUSG00000039087	4611.42	-0.240966	0.0580997	-4.14746	3.3619e-05	0.000632241	Rreb1	13	1	protein_coding	ras responsive element binding protein 1 [Source:MGI Symbol;Acc:MGI:2443664]
ENSMUSG00000018415	1990.44	-0.244537	0.0589994	-4.14473	3.40215e-05	0.000638971	Gid4	11	1	protein_coding	GID complex subunit 4, VID24 homolog [Source:MGI Symbol;Acc:MGI:1914021]
ENSMUSG00000052539	550.235	-0.365955	0.0883323	-4.14293	3.4289e-05	0.000643155	Magi3	3	-1	protein_coding	membrane associated guanylate kinase, WW and PDZ domain containing 3 [Source:MGI Symbol;Acc:MGI:1923484]
ENSMUSG00000043019	3223.42	-0.205065	0.049532	-4.14006	3.4722e-05	0.000650426	Edem3	1	1	protein_coding	ER degradation enhancer, mannosidase alpha-like 3 [Source:MGI Symbol;Acc:MGI:1914217]
ENSMUSG00000037946	7080.61	-0.178008	0.0430532	-4.13461	3.55556e-05	0.000665172	Fgd3	13	-1	protein_coding	FYVE, RhoGEF and PH domain containing 3 [Source:MGI Symbol;Acc:MGI:1353657]
ENSMUSG00000037971	359.471	0.433163	0.104781	4.13398	3.56538e-05	0.000666142	1110032A03Rik	9	-1	protein_coding	RIKEN cDNA 1110032A03 gene [Source:MGI Symbol;Acc:MGI:1915971]
ENSMUSG00000057181	1192.99	0.27074	0.065507	4.133	3.58055e-05	0.000668106	5730455P16Rik	11	-1	protein_coding	RIKEN cDNA 5730455P16 gene [Source:MGI Symbol;Acc:MGI:1917841]
ENSMUSG00000062116	772.563	-0.336071	0.0813314	-4.13211	3.59442e-05	0.000669822	Zfp954	7	-1	protein_coding	zinc finger protein 954 [Source:MGI Symbol;Acc:MGI:1917764]
ENSMUSG00000055415	5.44761	5.05768	1.22431	4.13106	3.61102e-05	NA	Atp10b	11	1	protein_coding	ATPase, class V, type 10B [Source:MGI Symbol;Acc:MGI:2442688]
ENSMUSG00000095105	2061.99	-0.277274	0.0671263	-4.13063	3.61766e-05	0.000673278	Edaradd	13	-1	protein_coding	EDAR (ectodysplasin-A receptor)-associated death domain [Source:MGI Symbol;Acc:MGI:1931001]
ENSMUSG00000036777	152.509	0.987916	0.239241	4.12938	3.63747e-05	0.000676089	Anln	9	-1	protein_coding	anillin, actin binding protein [Source:MGI Symbol;Acc:MGI:1920174]
ENSMUSG00000039089	2900.59	-0.207222	0.0502008	-4.12786	3.6616e-05	0.000679693	L3mbtl3	10	-1	protein_coding	L3MBTL3 histone methyl-lysine binding protein [Source:MGI Symbol;Acc:MGI:2143628]
ENSMUSG00000041229	4004.48	-0.215871	0.0523366	-4.12467	3.71272e-05	0.000688292	Phf8	X	1	protein_coding	PHD finger protein 8 [Source:MGI Symbol;Acc:MGI:2444341]
ENSMUSG00000049932	1830.74	0.396007	0.0961702	4.11777	3.82549e-05	0.000708283	H2ax	9	1	protein_coding	H2A.X variant histone [Source:MGI Symbol;Acc:MGI:102688]
ENSMUSG00000016028	75.5606	1.11227	0.270309	4.1148	3.87512e-05	0.000716547	Celsr1	15	-1	protein_coding	cadherin, EGF LAG seven-pass G-type receptor 1 [Source:MGI Symbol;Acc:MGI:1100883]
ENSMUSG00000069729	9511.08	-0.221724	0.0539039	-4.11331	3.90025e-05	0.000720266	Arid1b	17	1	protein_coding	AT rich interactive domain 1B (SWI-like) [Source:MGI Symbol;Acc:MGI:1926129]
ENSMUSG00000046295	63.7614	1.16051	0.282326	4.11053	3.94751e-05	0.000728058	Ankle1	8	1	protein_coding	ankyrin repeat and LEM domain containing 1 [Source:MGI Symbol;Acc:MGI:1918775]
ENSMUSG00000029910	1124.18	0.385696	0.0938773	4.10852	3.98207e-05	0.000733488	Mad2l1	6	1	protein_coding	MAD2 mitotic arrest deficient-like 1 [Source:MGI Symbol;Acc:MGI:1860374]
ENSMUSG00000075595	7134.75	-0.273383	0.0665833	-4.10588	4.02785e-05	0.000740969	Zfp652	11	1	protein_coding	zinc finger protein 652 [Source:MGI Symbol;Acc:MGI:2442221]
ENSMUSG00000024414	358.055	0.431338	0.105132	4.10281	4.08168e-05	0.000749912	Mrpl27	11	1	protein_coding	mitochondrial ribosomal protein L27 [Source:MGI Symbol;Acc:MGI:2137224]
ENSMUSG00000044749	52.2422	-1.12211	0.274088	-4.09397	4.24044e-05	0.000778083	Abca6	11	-1	protein_coding	ATP-binding cassette, sub-family A (ABC1), member 6 [Source:MGI Symbol;Acc:MGI:1923434]
ENSMUSG00000031239	131.642	-0.739241	0.180692	-4.09117	4.29205e-05	0.000786169	Itm2a	X	-1	protein_coding	integral membrane protein 2A [Source:MGI Symbol;Acc:MGI:107706]
ENSMUSG00000014551	703.89	-0.339254	0.0829273	-4.09098	4.29547e-05	0.000786169	Mrps25	6	-1	protein_coding	mitochondrial ribosomal protein S25 [Source:MGI Symbol;Acc:MGI:1928140]
ENSMUSG00000063870	26456.8	-0.227128	0.0555319	-4.09005	4.3128e-05	0.000788335	Chd4	6	1	protein_coding	chromodomain helicase DNA binding protein 4 [Source:MGI Symbol;Acc:MGI:1344380]
ENSMUSG00000071064	404.432	-0.660566	0.161657	-4.08622	4.38451e-05	0.000800424	Zfp827	8	1	protein_coding	zinc finger protein 827 [Source:MGI Symbol;Acc:MGI:2444807]
ENSMUSG00000050721	5754.57	-0.298515	0.0730877	-4.08433	4.42034e-05	0.00080594	Plekho2	9	-1	protein_coding	pleckstrin homology domain containing, family O member 2 [Source:MGI Symbol;Acc:MGI:2143132]
ENSMUSG00000034833	2341.87	0.313606	0.0768459	4.08097	4.4848e-05	0.000816655	Tespa1	10	1	protein_coding	thymocyte expressed, positive selection associated 1 [Source:MGI Symbol;Acc:MGI:1914846]
ENSMUSG00000109336	2335.27	-0.240079	0.0588444	-4.07989	4.50578e-05	0.000819435	Samd4b	7	-1	protein_coding	sterile alpha motif domain containing 4B [Source:MGI Symbol;Acc:MGI:2448542]
ENSMUSG00000112980	165.445	0.574898	0.140962	4.0784	4.53469e-05	0.000823648	D430020J02Rik	12	-1	lncRNA	RIKEN cDNA D430020J02 gene [Source:MGI Symbol;Acc:MGI:2442237]
ENSMUSG00000030978	3457.83	0.338402	0.0830587	4.07424	4.61641e-05	0.000837432	Rrm1	7	1	protein_coding	ribonucleotide reductase M1 [Source:MGI Symbol;Acc:MGI:98180]
ENSMUSG00000024169	5881.98	-0.206719	0.0507595	-4.07251	4.65085e-05	0.000842614	Ift140	17	1	protein_coding	intraflagellar transport 140 [Source:MGI Symbol;Acc:MGI:2146906]
ENSMUSG00000031488	898.572	-0.294186	0.0722559	-4.07145	4.67221e-05	0.000845416	Rab11fip1	8	-1	protein_coding	RAB11 family interacting protein 1 (class I) [Source:MGI Symbol;Acc:MGI:1923017]
ENSMUSG00000010663	74.5972	0.93765	0.23038	4.07002	4.70082e-05	0.000849277	Fads1	19	1	protein_coding	fatty acid desaturase 1 [Source:MGI Symbol;Acc:MGI:1923517]
ENSMUSG00000025764	2586.73	-0.200233	0.049202	-4.06961	4.70926e-05	0.000849277	Jade1	3	1	protein_coding	jade family PHD finger 1 [Source:MGI Symbol;Acc:MGI:1925835]
ENSMUSG00000050619	2452.18	-0.292555	0.0718895	-4.06951	4.7113e-05	0.000849277	Zscan29	2	-1	protein_coding	zinc finger SCAN domains 29 [Source:MGI Symbol;Acc:MGI:2139317]
ENSMUSG00000033855	17.4083	-2.03452	0.500451	-4.06538	4.79548e-05	0.000863367	Ston1	17	1	protein_coding	stonin 1 [Source:MGI Symbol;Acc:MGI:1924307]
ENSMUSG00000033760	913.237	-0.350873	0.0863642	-4.06271	4.85053e-05	0.000871567	Rbm4b	19	1	protein_coding	RNA binding motif protein 4B [Source:MGI Symbol;Acc:MGI:1913954]
ENSMUSG00000030750	1834.65	0.275438	0.0677988	4.06259	4.85317e-05	0.000871567	Nsmce1	7	-1	protein_coding	NSE1 homolog, SMC5-SMC6 complex component [Source:MGI Symbol;Acc:MGI:1914961]
ENSMUSG00000034422	8628.64	-0.309594	0.0762554	-4.05996	4.90815e-05	0.000880338	Parp14	16	-1	protein_coding	poly (ADP-ribose) polymerase family, member 14 [Source:MGI Symbol;Acc:MGI:1919489]
ENSMUSG00000060733	1402.1	-0.261521	0.0644402	-4.05835	4.94197e-05	0.000885297	Ipmk	10	1	protein_coding	inositol polyphosphate multikinase [Source:MGI Symbol;Acc:MGI:1916968]
ENSMUSG00000102184	165.078	-0.65099	0.160491	-4.05623	4.98712e-05	0.000892272	Gm37192	9	1	TEC	predicted gene, 37192 [Source:MGI Symbol;Acc:MGI:5610420]
ENSMUSG00000028743	928.027	-0.283677	0.0699638	-4.05463	5.02148e-05	0.0008973	Akr7a5	4	1	protein_coding	aldo-keto reductase family 7, member A5 (aflatoxin aldehyde reductase) [Source:MGI Symbol;Acc:MGI:107796]
ENSMUSG00000027598	6784.33	-0.183873	0.0453608	-4.05356	5.04444e-05	0.000900283	Itch	2	1	protein_coding	itchy, E3 ubiquitin protein ligase [Source:MGI Symbol;Acc:MGI:1202301]
ENSMUSG00000028948	3382.9	-0.196513	0.0484995	-4.05186	5.08125e-05	0.000905725	Nol9	4	1	protein_coding	nucleolar protein 9 [Source:MGI Symbol;Acc:MGI:1921285]
ENSMUSG00000022186	2612.65	0.285328	0.0704254	4.0515	5.08908e-05	0.000905995	Oxct1	15	1	protein_coding	3-oxoacid CoA transferase 1 [Source:MGI Symbol;Acc:MGI:1914291]
ENSMUSG00000026721	11742.2	-0.245793	0.0606746	-4.051	5.09987e-05	0.000906791	Rabgap1l	1	-1	protein_coding	RAB GTPase activating protein 1-like [Source:MGI Symbol;Acc:MGI:1352507]
ENSMUSG00000031652	3283.61	-0.215204	0.0531421	-4.04959	5.13075e-05	0.000911152	N4bp1	8	-1	protein_coding	NEDD4 binding protein 1 [Source:MGI Symbol;Acc:MGI:2136825]
ENSMUSG00000030592	605.297	0.429124	0.105981	4.04906	5.14247e-05	0.000912105	Ryr1	7	-1	protein_coding	ryanodine receptor 1, skeletal muscle [Source:MGI Symbol;Acc:MGI:99659]
ENSMUSG00000044783	2924.67	0.26881	0.0664049	4.04804	5.16489e-05	0.000914225	Hjurp	1	-1	protein_coding	Holliday junction recognition protein [Source:MGI Symbol;Acc:MGI:2685821]
ENSMUSG00000076613	1513.44	1.95513	0.483019	4.04773	5.1717e-05	0.000914225	Ighg2b	12	-1	IG_C_gene	immunoglobulin heavy constant gamma 2B [Source:MGI Symbol;Acc:MGI:96445]
ENSMUSG00000057130	897.755	-0.274035	0.0677024	-4.04765	5.17354e-05	0.000914225	Txnl4a	18	1	protein_coding	thioredoxin-like 4A [Source:MGI Symbol;Acc:MGI:1351613]
ENSMUSG00000070000	7346.89	0.231767	0.0572649	4.04728	5.18173e-05	0.000914548	Fcho1	8	-1	protein_coding	FCH domain only 1 [Source:MGI Symbol;Acc:MGI:1921265]
ENSMUSG00000037643	1336.1	-0.267912	0.0662039	-4.04677	5.19283e-05	0.000915379	Prkci	3	1	protein_coding	protein kinase C, iota [Source:MGI Symbol;Acc:MGI:99260]
ENSMUSG00000042489	351.239	1.43817	0.3555	4.0455	5.2211e-05	0.000919234	Clspn	4	1	protein_coding	claspin [Source:MGI Symbol;Acc:MGI:2445153]
ENSMUSG00000022307	3000.26	-0.205094	0.0507533	-4.04101	5.32221e-05	0.000935887	Oxr1	15	1	protein_coding	oxidation resistance 1 [Source:MGI Symbol;Acc:MGI:2179326]
ENSMUSG00000050592	2470.71	-0.240866	0.0596109	-4.04064	5.33054e-05	0.000936205	Fam78a	2	-1	protein_coding	family with sequence similarity 78, member A [Source:MGI Symbol;Acc:MGI:2443569]
ENSMUSG00000038013	3138.49	-0.219156	0.054258	-4.03915	5.36463e-05	0.000941039	Wipf2	11	1	protein_coding	WAS/WASL interacting protein family, member 2 [Source:MGI Symbol;Acc:MGI:1924462]
ENSMUSG00000032251	21.9928	1.66285	0.411894	4.03707	5.41221e-05	0.000948227	Irak1bp1	9	1	protein_coding	interleukin-1 receptor-associated kinase 1 binding protein 1 [Source:MGI Symbol;Acc:MGI:1929475]
ENSMUSG00000029687	1466.62	0.341775	0.0846873	4.03573	5.44318e-05	0.000952414	Ezh2	6	-1	protein_coding	enhancer of zeste 2 polycomb repressive complex 2 subunit [Source:MGI Symbol;Acc:MGI:107940]
ENSMUSG00000032727	1818.1	-0.304774	0.0755238	-4.03547	5.44938e-05	0.000952414	Mier3	13	1	protein_coding	MIER family member 3 [Source:MGI Symbol;Acc:MGI:2442317]
ENSMUSG00000067714	412.214	-0.40887	0.101551	-4.02626	5.6671e-05	0.000989261	Lpar5	6	1	protein_coding	lysophosphatidic acid receptor 5 [Source:MGI Symbol;Acc:MGI:2685918]
ENSMUSG00000034673	2771.65	-0.216583	0.0537966	-4.02596	5.67424e-05	0.000989304	Pbx2	17	1	protein_coding	pre B cell leukemia homeobox 2 [Source:MGI Symbol;Acc:MGI:1341793]
ENSMUSG00000044934	1169.01	0.279383	0.0694288	4.02403	5.72116e-05	0.000996273	Zfp367	13	-1	protein_coding	zinc finger protein 367 [Source:MGI Symbol;Acc:MGI:2442266]
ENSMUSG00000025860	6531.19	-0.231384	0.0575497	-4.0206	5.80497e-05	0.00100964	Xiap	X	1	protein_coding	X-linked inhibitor of apoptosis [Source:MGI Symbol;Acc:MGI:107572]
ENSMUSG00000062376	574.037	0.37067	0.0922117	4.01977	5.82548e-05	0.00101198	Borcs7	19	1	protein_coding	BLOC-1 related complex subunit 7 [Source:MGI Symbol;Acc:MGI:1913689]
ENSMUSG00000019947	2979.31	-0.313813	0.0780994	-4.01812	5.86636e-05	0.00101785	Arid5b	10	-1	protein_coding	AT rich interactive domain 5B (MRF1-like) [Source:MGI Symbol;Acc:MGI:2175912]
ENSMUSG00000025747	228.551	0.686049	0.171036	4.01115	6.04237e-05	0.00104693	Tyms	5	-1	protein_coding	thymidylate synthase [Source:MGI Symbol;Acc:MGI:98878]
ENSMUSG00000044348	2212.71	-0.276886	0.0690333	-4.01091	6.04855e-05	0.00104693	Slc25a53	X	-1	protein_coding	solute carrier family 25, member 53 [Source:MGI Symbol;Acc:MGI:1914312]
ENSMUSG00000036197	3731.57	-0.179128	0.0446643	-4.01053	6.05827e-05	0.00104695	Gxylt1	15	-1	protein_coding	glucoside xylosyltransferase 1 [Source:MGI Symbol;Acc:MGI:2684933]
ENSMUSG00000056498	2475.25	0.284168	0.0708589	4.01033	6.06327e-05	0.00104695	Tmem154	3	1	protein_coding	transmembrane protein 154 [Source:MGI Symbol;Acc:MGI:2444725]
ENSMUSG00000118663	1070.34	-0.261418	0.0652044	-4.00921	6.09223e-05	0.00105069	Spata5l1	2	1	protein_coding	spermatogenesis associated 5-like 1 [Source:MGI Symbol;Acc:MGI:3036261]
ENSMUSG00000041530	7619.61	-0.227353	0.0567205	-4.00831	6.11551e-05	0.00105344	Ago1	4	-1	protein_coding	argonaute RISC catalytic subunit 1 [Source:MGI Symbol;Acc:MGI:2446630]
ENSMUSG00000028664	10.225	2.84183	0.709231	4.00691	6.1517e-05	NA	Ephb2	4	-1	protein_coding	Eph receptor B2 [Source:MGI Symbol;Acc:MGI:99611]
ENSMUSG00000033147	78.9166	1.11024	0.277381	4.00257	6.26581e-05	0.00107804	Slc22a15	3	-1	protein_coding	solute carrier family 22 (organic anion/cation transporter), member 15 [Source:MGI Symbol;Acc:MGI:3607704]
ENSMUSG00000018326	8508.01	-0.211126	0.0527712	-4.00079	6.31326e-05	0.0010849	Ywhab	2	1	protein_coding	tyrosine 3-monooxygenase/tryptophan 5-monooxygenase activation protein, beta polypeptide [Source:MGI Symbol;Acc:MGI:1891917]
ENSMUSG00000066880	768.638	0.311418	0.0779311	3.99607	6.44022e-05	0.00110539	Zfp617	8	1	protein_coding	zinc finger protein 617 [Source:MGI Symbol;Acc:MGI:2684459]
ENSMUSG00000041460	174.471	0.54083	0.135396	3.99444	6.48467e-05	0.00111169	Cacna2d4	6	1	protein_coding	calcium channel, voltage-dependent, alpha 2/delta subunit 4 [Source:MGI Symbol;Acc:MGI:2442632]
ENSMUSG00000036450	4024.17	-0.1981	0.0496543	-3.98958	6.61901e-05	0.00113337	Hif1an	19	1	protein_coding	hypoxia-inducible factor 1, alpha subunit inhibitor [Source:MGI Symbol;Acc:MGI:2442345]
ENSMUSG00000028960	4689.63	-0.187018	0.0468969	-3.98785	6.66754e-05	0.00114032	Ube4b	4	-1	protein_coding	ubiquitination factor E4B [Source:MGI Symbol;Acc:MGI:1927086]
ENSMUSG00000012350	34.3444	1.68133	0.421837	3.98574	6.72703e-05	0.00114912	Ehf	2	-1	protein_coding	ets homologous factor [Source:MGI Symbol;Acc:MGI:1270840]
ENSMUSG00000045092	15819.9	0.332364	0.0833949	3.98543	6.73581e-05	0.00114925	S1pr1	3	-1	protein_coding	sphingosine-1-phosphate receptor 1 [Source:MGI Symbol;Acc:MGI:1096355]
ENSMUSG00000023032	720.608	0.381232	0.0956724	3.98477	6.75458e-05	0.00115109	Slc4a8	15	1	protein_coding	solute carrier family 4 (anion exchanger), member 8 [Source:MGI Symbol;Acc:MGI:1928745]
ENSMUSG00000059479	3002.19	0.327491	0.082223	3.98296	6.80614e-05	0.0011585	B3gnt8	7	1	protein_coding	UDP-GlcNAc:betaGal beta-1,3-N-acetylglucosaminyltransferase 8 [Source:MGI Symbol;Acc:MGI:2385269]
ENSMUSG00000051853	7632.3	-0.205064	0.051524	-3.97997	6.89231e-05	0.00117177	Arf3	15	-1	protein_coding	ADP-ribosylation factor 3 [Source:MGI Symbol;Acc:MGI:99432]
ENSMUSG00000059552	6795.39	-0.175354	0.0440638	-3.97955	6.90458e-05	0.00117247	Trp53	11	1	protein_coding	transformation related protein 53 [Source:MGI Symbol;Acc:MGI:98834]
ENSMUSG00000031103	9793.23	-0.214777	0.0539781	-3.97897	6.9215e-05	0.00117395	Elf4	X	-1	protein_coding	E74-like factor 4 (ets domain transcription factor) [Source:MGI Symbol;Acc:MGI:1928377]
ENSMUSG00000044030	1799.45	-0.301197	0.0757289	-3.9773	6.97009e-05	0.0011808	Irf2bp1	7	1	protein_coding	interferon regulatory factor 2 binding protein 1 [Source:MGI Symbol;Acc:MGI:2442159]
ENSMUSG00000027882	2078.66	-0.210035	0.0528172	-3.97665	6.98936e-05	0.00118267	Stxbp3	3	-1	protein_coding	syntaxin binding protein 3 [Source:MGI Symbol;Acc:MGI:107362]
ENSMUSG00000054499	3677.86	-0.257879	0.0649298	-3.97165	7.13753e-05	0.00120632	Dedd2	7	-1	protein_coding	death effector domain-containing DNA binding protein 2 [Source:MGI Symbol;Acc:MGI:1914629]
ENSMUSG00000051314	562.935	0.433162	0.109078	3.97112	7.1537e-05	0.00120763	Ffar2	7	-1	protein_coding	free fatty acid receptor 2 [Source:MGI Symbol;Acc:MGI:2441731]
ENSMUSG00000011960	6092.29	-0.231833	0.0584047	-3.96942	7.20477e-05	0.00121482	Ccnt1	15	-1	protein_coding	cyclin T1 [Source:MGI Symbol;Acc:MGI:1328363]
ENSMUSG00000044167	13583	-0.192909	0.0486434	-3.96578	7.31553e-05	0.00123205	Foxo1	3	1	protein_coding	forkhead box O1 [Source:MGI Symbol;Acc:MGI:1890077]
ENSMUSG00000049184	119.675	-0.70667	0.178242	-3.96466	7.34993e-05	0.00123639	Purg	8	1	protein_coding	purine-rich element binding protein G [Source:MGI Symbol;Acc:MGI:1922279]
ENSMUSG00000022965	4097.84	-0.222574	0.0561474	-3.96411	7.36714e-05	0.00123784	Ifngr2	16	1	protein_coding	interferon gamma receptor 2 [Source:MGI Symbol;Acc:MGI:107654]
ENSMUSG00000054520	5303.12	0.254351	0.0641683	3.96381	7.3764e-05	0.00123794	Sh3bp2	5	1	protein_coding	SH3-domain binding protein 2 [Source:MGI Symbol;Acc:MGI:1346349]
ENSMUSG00000024241	2844.35	-0.256355	0.0646911	-3.96276	7.40894e-05	0.00124103	Sos1	17	-1	protein_coding	SOS Ras/Rac guanine nucleotide exchange factor 1 [Source:MGI Symbol;Acc:MGI:98354]
ENSMUSG00000027954	53.1788	1.07183	0.270501	3.9624	7.41989e-05	0.00124103	Efna1	3	-1	protein_coding	ephrin A1 [Source:MGI Symbol;Acc:MGI:103236]
ENSMUSG00000039100	7390.54	-0.185763	0.0468818	-3.96238	7.42076e-05	0.00124103	Marchf6	15	-1	protein_coding	membrane associated ring-CH-type finger 6 [Source:MGI Symbol;Acc:MGI:2442773]
ENSMUSG00000033671	8755.29	-0.336396	0.0849091	-3.96183	7.43767e-05	0.00124241	Cep350	1	-1	protein_coding	centrosomal protein 350 [Source:MGI Symbol;Acc:MGI:1921331]
ENSMUSG00000042787	511.562	-0.349466	0.0882642	-3.95932	7.51638e-05	0.0012541	Exog	9	1	protein_coding	endo/exonuclease (5'-3'), endonuclease G-like [Source:MGI Symbol;Acc:MGI:2143333]
ENSMUSG00000102555	165.503	0.867653	0.219194	3.95837	7.5462e-05	0.00125761	6430511E19Rik	7	1	TEC	RIKEN cDNA 6430511E19 gene [Source:MGI Symbol;Acc:MGI:2443259]
ENSMUSG00000024191	1402.11	0.237644	0.060055	3.9571	7.58658e-05	0.00126288	Bnip1	17	1	protein_coding	BCL2/adenovirus E1B interacting protein 1 [Source:MGI Symbol;Acc:MGI:109328]
ENSMUSG00000022957	979.701	-0.316017	0.0798736	-3.95646	7.60683e-05	0.00126478	Itsn1	16	1	protein_coding	intersectin 1 (SH3 domain protein 1A) [Source:MGI Symbol;Acc:MGI:1338069]
ENSMUSG00000025451	1912.46	-0.217655	0.0550175	-3.95611	7.61796e-05	0.00126516	Paip1	13	1	protein_coding	polyadenylate binding protein-interacting protein 1 [Source:MGI Symbol;Acc:MGI:2384993]
ENSMUSG00000120144	4711.34	-0.25943	0.0655982	-3.95483	7.65886e-05	0.00127048		12	1	lncRNA	novel transcript
ENSMUSG00000020132	7868.54	-0.199649	0.0505196	-3.95192	7.75282e-05	0.00128459	Rab21	10	-1	protein_coding	RAB21, member RAS oncogene family [Source:MGI Symbol;Acc:MGI:894308]
ENSMUSG00000024789	6731.76	-0.226077	0.0572777	-3.94704	7.9123e-05	0.0013095	Jak2	19	1	protein_coding	Janus kinase 2 [Source:MGI Symbol;Acc:MGI:96629]
ENSMUSG00000024513	5525.58	0.222828	0.0564991	3.94392	8.01618e-05	0.00132516	Mbd2	18	1	protein_coding	methyl-CpG binding domain protein 2 [Source:MGI Symbol;Acc:MGI:1333813]
ENSMUSG00000033430	1569.98	-0.230844	0.0585558	-3.94229	8.07082e-05	0.00133137	Terf2ip	8	1	protein_coding	telomeric repeat binding factor 2, interacting protein [Source:MGI Symbol;Acc:MGI:1929871]
ENSMUSG00000028614	834.635	0.351593	0.0891859	3.94224	8.07231e-05	0.00133137	Ndc1	4	1	protein_coding	NDC1 transmembrane nucleoporin [Source:MGI Symbol;Acc:MGI:1920037]
ENSMUSG00000040466	2180.79	0.362822	0.0921444	3.93754	8.23213e-05	0.00135562	Blvrb	7	1	protein_coding	biliverdin reductase B (flavin reductase (NADPH)) [Source:MGI Symbol;Acc:MGI:2385271]
ENSMUSG00000016619	4242.42	-0.203464	0.051678	-3.93715	8.24563e-05	0.00135562	Nup50	15	1	protein_coding	nucleoporin 50 [Source:MGI Symbol;Acc:MGI:1351502]
ENSMUSG00000025188	1961.09	0.235666	0.059858	3.93709	8.24763e-05	0.00135562	Hps1	19	-1	protein_coding	HPS1, biogenesis of lysosomal organelles complex 3 subunit 1 [Source:MGI Symbol;Acc:MGI:2177763]
ENSMUSG00000032766	7.41731	-3.37536	0.857964	-3.93415	8.34899e-05	NA	Gng11	6	1	protein_coding	guanine nucleotide binding protein (G protein), gamma 11 [Source:MGI Symbol;Acc:MGI:1913316]
ENSMUSG00000094502	806.28	-0.287531	0.0731234	-3.93214	8.41941e-05	0.00138227	Ighv1-69	12	-1	IG_V_gene	immunoglobulin heavy variable 1-69 [Source:MGI Symbol;Acc:MGI:4439632]
ENSMUSG00000022438	26.1312	-1.52401	0.387953	-3.92834	8.55332e-05	0.00140265	Parvb	15	1	protein_coding	parvin, beta [Source:MGI Symbol;Acc:MGI:2153063]
ENSMUSG00000034075	5125.79	-0.215137	0.0547787	-3.92738	8.58761e-05	0.00140541	Zdhhc5	2	-1	protein_coding	zinc finger, DHHC domain containing 5 [Source:MGI Symbol;Acc:MGI:1923573]
ENSMUSG00000027669	118.093	0.741675	0.18885	3.92732	8.58975e-05	0.00140541	Gnb4	3	-1	protein_coding	guanine nucleotide binding protein (G protein), beta 4 [Source:MGI Symbol;Acc:MGI:104581]
ENSMUSG00000042557	6176.36	-0.170333	0.0433882	-3.92579	8.64469e-05	0.00141279	Sin3a	9	1	protein_coding	transcriptional regulator, SIN3A (yeast) [Source:MGI Symbol;Acc:MGI:107157]
ENSMUSG00000039585	1792.84	-0.278308	0.0709008	-3.92532	8.6615e-05	0.00141392	Myo9a	9	1	protein_coding	myosin IXa [Source:MGI Symbol;Acc:MGI:107735]
ENSMUSG00000029426	2708.82	-0.223457	0.0570053	-3.91993	8.85763e-05	0.0014443	Scarb2	5	-1	protein_coding	scavenger receptor class B, member 2 [Source:MGI Symbol;Acc:MGI:1196458]
ENSMUSG00000027858	1264.37	0.279413	0.0713005	3.91881	8.89865e-05	0.00144934	Tspan2	3	1	protein_coding	tetraspanin 2 [Source:MGI Symbol;Acc:MGI:1917997]
ENSMUSG00000105572	105.665	0.814247	0.207844	3.91759	8.94369e-05	0.00145502	Gm43300	3	-1	TEC	predicted gene 43300 [Source:MGI Symbol;Acc:MGI:5663437]
ENSMUSG00000045252	1377.41	-0.2564	0.0654529	-3.91732	8.95388e-05	0.00145503	Zfp574	7	1	protein_coding	zinc finger protein 574 [Source:MGI Symbol;Acc:MGI:2442951]
ENSMUSG00000034664	78.4148	-0.92899	0.237211	-3.91631	8.99164e-05	0.00145951	Itga2b	11	-1	protein_coding	integrin alpha 2b [Source:MGI Symbol;Acc:MGI:96601]
ENSMUSG00000028514	15171.6	-0.223331	0.0570443	-3.91504	9.03895e-05	0.00146554	Usp24	4	1	protein_coding	ubiquitin specific peptidase 24 [Source:MGI Symbol;Acc:MGI:1919936]
ENSMUSG00000032400	266.895	0.547189	0.139779	3.91468	9.05227e-05	0.00146604	Zwilch	9	-1	protein_coding	zwilch kinetochore protein [Source:MGI Symbol;Acc:MGI:1915264]
ENSMUSG00000003033	7077.01	0.198049	0.0505993	3.91407	9.07517e-05	0.00146809	Ap1m1	8	1	protein_coding	adaptor-related protein complex AP-1, mu subunit 1 [Source:MGI Symbol;Acc:MGI:102776]
ENSMUSG00000106099	211.043	0.7694	0.196641	3.91271	9.12658e-05	0.00147474	Gm42664	3	-1	lncRNA	predicted gene 42664 [Source:MGI Symbol;Acc:MGI:5662801]
ENSMUSG00000001280	13193.6	-0.184978	0.0472844	-3.91203	9.15225e-05	0.00147723	Sp1	15	1	protein_coding	trans-acting transcription factor 1 [Source:MGI Symbol;Acc:MGI:98372]
ENSMUSG00000021176	32.9309	1.22507	0.313341	3.9097	9.24099e-05	0.00148894	Efcab11	12	-1	protein_coding	EF-hand calcium binding domain 11 [Source:MGI Symbol;Acc:MGI:1926017]
ENSMUSG00000027274	219.017	-0.493555	0.126242	-3.90958	9.24558e-05	0.00148894	Mkks	2	-1	protein_coding	McKusick-Kaufman syndrome [Source:MGI Symbol;Acc:MGI:1891836]
ENSMUSG00000028943	14.7821	1.88317	0.481991	3.90707	9.34225e-05	0.00150282	Espn	4	-1	protein_coding	espin [Source:MGI Symbol;Acc:MGI:1861630]
ENSMUSG00000037876	14913.6	-0.198841	0.0509179	-3.90514	9.41716e-05	0.00151318	Jmjd1c	10	1	protein_coding	jumonji domain containing 1C [Source:MGI Symbol;Acc:MGI:1918614]
ENSMUSG00000024548	3387.89	0.256979	0.0658124	3.90472	9.43352e-05	0.00151411	Setbp1	18	-1	protein_coding	SET binding protein 1 [Source:MGI Symbol;Acc:MGI:1933199]
ENSMUSG00000022000	3385.83	-0.242722	0.0621682	-3.90427	9.45085e-05	0.00151484	Zc3h13	14	1	protein_coding	zinc finger CCCH type containing 13 [Source:MGI Symbol;Acc:MGI:1914552]
ENSMUSG00000042423	6954.82	-0.182824	0.0468293	-3.90406	9.45916e-05	0.00151484	Fbrs	7	1	protein_coding	fibrosin [Source:MGI Symbol;Acc:MGI:104648]
ENSMUSG00000006445	28.1247	-1.3646	0.349605	-3.90326	9.49041e-05	0.00151815	Epha2	4	1	protein_coding	Eph receptor A2 [Source:MGI Symbol;Acc:MGI:95278]
ENSMUSG00000079227	109.638	0.699353	0.179496	3.89621	9.77101e-05	0.00156129	Ccr5	9	1	protein_coding	chemokine (C-C motif) receptor 5 [Source:MGI Symbol;Acc:MGI:107182]
ENSMUSG00000031821	154.674	0.788964	0.202693	3.89242	9.92501e-05	0.00158414	Gins2	8	-1	protein_coding	GINS complex subunit 2 (Psf2 homolog) [Source:MGI Symbol;Acc:MGI:1921019]
ENSMUSG00000035614	2936.05	-0.19938	0.0512385	-3.89122	9.97434e-05	0.00159024	Togaram1	12	1	protein_coding	TOG array regulator of axonemal microtubules 1 [Source:MGI Symbol;Acc:MGI:2684313]
ENSMUSG00000022797	2477.38	-0.288943	0.0742829	-3.88976	0.000100343	0.00159802	Tfrc	16	1	protein_coding	transferrin receptor [Source:MGI Symbol;Acc:MGI:98822]
ENSMUSG00000018572	2839.73	-0.29321	0.0753858	-3.88946	0.000100468	0.00159824	Phf23	11	1	protein_coding	PHD finger protein 23 [Source:MGI Symbol;Acc:MGI:1925496]
ENSMUSG00000025225	10468.9	-0.259741	0.0668099	-3.88777	0.00010117	0.00160762	Nfkb2	19	1	protein_coding	nuclear factor of kappa light polypeptide gene enhancer in B cells 2, p49/p100 [Source:MGI Symbol;Acc:MGI:1099800]
ENSMUSG00000022361	3855.32	-0.2018	0.0519329	-3.88578	0.000102002	0.00161906	Zhx1	15	-1	protein_coding	zinc fingers and homeoboxes 1 [Source:MGI Symbol;Acc:MGI:109271]
ENSMUSG00000022807	1974.74	-0.229697	0.0591536	-3.88306	0.000103148	0.00163457	Osbpl11	16	1	protein_coding	oxysterol binding protein-like 11 [Source:MGI Symbol;Acc:MGI:2146553]
ENSMUSG00000046982	2000.39	-0.246784	0.0635562	-3.88293	0.000103207	0.00163457	Tshz1	18	-1	protein_coding	teashirt zinc finger family member 1 [Source:MGI Symbol;Acc:MGI:1346031]
ENSMUSG00000090100	553.339	-0.371607	0.0957641	-3.88044	0.000104267	0.00164625	Ttbk2	2	-1	protein_coding	tau tubulin kinase 2 [Source:MGI Symbol;Acc:MGI:2155779]
ENSMUSG00000054099	450.01	0.405759	0.104566	3.88039	0.000104288	0.00164625	Slc25a40	5	1	protein_coding	solute carrier family 25, member 40 [Source:MGI Symbol;Acc:MGI:2442486]
ENSMUSG00000035150	3888.23	-0.424044	0.109279	-3.88039	0.000104289	0.00164625	Eif2s3x	X	-1	protein_coding	eukaryotic translation initiation factor 2, subunit 3, structural gene X-linked [Source:MGI Symbol;Acc:MGI:1349431]
ENSMUSG00000045763	379.124	2.13929	0.551562	3.8786	0.000105059	0.00165659	Basp1	15	-1	protein_coding	brain abundant, membrane attached signal protein 1 [Source:MGI Symbol;Acc:MGI:1917600]
ENSMUSG00000004359	126.141	0.755899	0.194963	3.87714	0.00010569	0.0016647	Spic	10	-1	protein_coding	Spi-C transcription factor (Spi-1/PU.1 related) [Source:MGI Symbol;Acc:MGI:1341168]
ENSMUSG00000027187	7033.34	-0.254764	0.0657611	-3.87409	0.000107025	0.00168278	Cat	2	-1	protein_coding	catalase [Source:MGI Symbol;Acc:MGI:88271]
ENSMUSG00000006678	1052.76	0.328819	0.0848788	3.87398	0.000107072	0.00168278	Pola1	X	-1	protein_coding	polymerase (DNA directed), alpha 1 [Source:MGI Symbol;Acc:MGI:99660]
ENSMUSG00000039242	1855.35	-0.303177	0.0782833	-3.87282	0.000107585	0.00168899	B3galnt2	13	1	protein_coding	UDP-GalNAc:betaGlcNAc beta 1,3-galactosaminyltransferase, polypeptide 2 [Source:MGI Symbol;Acc:MGI:2145517]
ENSMUSG00000069763	45.956	1.22576	0.316707	3.87031	0.000108695	0.0017033	Tmem100	11	1	protein_coding	transmembrane protein 100 [Source:MGI Symbol;Acc:MGI:1915138]
ENSMUSG00000020611	10410.8	-0.209061	0.0540177	-3.87023	0.000108734	0.0017033	Gna13	11	1	protein_coding	guanine nucleotide binding protein, alpha 13 [Source:MGI Symbol;Acc:MGI:95768]
ENSMUSG00000025240	2578.52	-0.195764	0.0506038	-3.86857	0.000109474	0.00171303	Sacm1l	9	1	protein_coding	SAC1 suppressor of actin mutations 1-like (yeast) [Source:MGI Symbol;Acc:MGI:1933169]
ENSMUSG00000083261	30.567	-1.26786	0.327812	-3.86766	0.000109886	0.00171759	Gm7816	5	1	processed_pseudogene	predicted pseudogene 7816 [Source:MGI Symbol;Acc:MGI:3646286]
ENSMUSG00000005233	185.199	0.622404	0.160949	3.86708	0.000110146	0.0017192	Spc25	2	-1	protein_coding	SPC25, NDC80 kinetochore complex component, homolog (S. cerevisiae) [Source:MGI Symbol;Acc:MGI:1913692]
ENSMUSG00000014956	9734.68	-0.198975	0.0514559	-3.8669	0.000110228	0.0017192	Ppp1cb	5	1	protein_coding	protein phosphatase 1 catalytic subunit beta [Source:MGI Symbol;Acc:MGI:104871]
ENSMUSG00000015396	9701.63	0.28527	0.0738076	3.86505	0.000111066	0.00173039	Cd83	13	1	protein_coding	CD83 antigen [Source:MGI Symbol;Acc:MGI:1328316]
ENSMUSG00000025465	1082.51	0.299945	0.0776121	3.86466	0.000111243	0.00173126	Echs1	7	-1	protein_coding	enoyl Coenzyme A hydratase, short chain, 1, mitochondrial [Source:MGI Symbol;Acc:MGI:2136460]
ENSMUSG00000044468	213.956	0.813252	0.210705	3.85968	0.000113535	0.00176503	Tent5c	3	-1	protein_coding	terminal nucleotidyltransferase 5C [Source:MGI Symbol;Acc:MGI:1921895]
ENSMUSG00000033952	408.482	1.24331	0.32225	3.85823	0.000114211	0.00177361	Aspm	1	1	protein_coding	abnormal spindle microtubule assembly [Source:MGI Symbol;Acc:MGI:1334448]
ENSMUSG00000043059	1656.52	0.244379	0.0633754	3.85606	0.00011523	0.00178749	Zfp513	5	-1	protein_coding	zinc finger protein 513 [Source:MGI Symbol;Acc:MGI:2141255]
ENSMUSG00000028246	7.64787	3.73858	0.969607	3.85577	0.000115365	NA	Faxc	4	1	protein_coding	failed axon connections homolog [Source:MGI Symbol;Acc:MGI:1923382]
ENSMUSG00000049823	623.237	-0.36876	0.0956483	-3.85537	0.000115553	0.00179058	Zbtb12	17	1	protein_coding	zinc finger and BTB domain containing 12 [Source:MGI Symbol;Acc:MGI:88133]
ENSMUSG00000026563	1231.76	-0.280388	0.0727373	-3.8548	0.000115825	0.00179161	Tada1	1	1	protein_coding	transcriptional adaptor 1 [Source:MGI Symbol;Acc:MGI:1196415]
ENSMUSG00000121490	140.325	0.73036	0.189473	3.8547	0.00011587	0.00179161	C920006O11Rik	9	1	lncRNA	RIKEN cDNA C920006O11 gene [Source:NCBI gene (formerly Entrezgene);Acc:320295]
ENSMUSG00000047388	2100.79	-0.218083	0.0566118	-3.85226	0.000117032	0.00180544	Atmin	8	1	protein_coding	ATM interactor [Source:MGI Symbol;Acc:MGI:2682328]
ENSMUSG00000024270	1659.15	-0.250703	0.0650826	-3.85208	0.000117121	0.00180544	Slc39a6	18	-1	protein_coding	solute carrier family 39 (metal ion transporter), member 6 [Source:MGI Symbol;Acc:MGI:2147279]
ENSMUSG00000030138	4920.39	-0.190372	0.0494212	-3.85203	0.000117141	0.00180544	Bms1	6	-1	protein_coding	BMS1, ribosome biogenesis factor [Source:MGI Symbol;Acc:MGI:2446132]
ENSMUSG00000029730	2922.93	0.293335	0.0761646	3.85133	0.00011748	0.00180872	Mcm7	5	-1	protein_coding	minichromosome maintenance complex component 7 [Source:MGI Symbol;Acc:MGI:1298398]
ENSMUSG00000031641	324.052	0.446605	0.116023	3.84928	0.000118466	0.00182193	Cbr4	8	1	protein_coding	carbonyl reductase 4 [Source:MGI Symbol;Acc:MGI:2384567]
ENSMUSG00000035929	14112.7	0.294209	0.0764847	3.84664	0.00011975	0.00183971	H2-Q4	17	1	protein_coding	histocompatibility 2, Q region locus 4 [Source:MGI Symbol;Acc:MGI:95933]
ENSMUSG00000036442	1102.78	-0.324222	0.0843387	-3.84429	0.000120904	0.00185546	Thap11	8	1	protein_coding	THAP domain containing 11 [Source:MGI Symbol;Acc:MGI:1930964]
ENSMUSG00000032913	2893.27	-0.222848	0.0579733	-3.84397	0.00012106	0.00185587	Lrig2	3	-1	protein_coding	leucine-rich repeats and immunoglobulin-like domains 2 [Source:MGI Symbol;Acc:MGI:2443718]
ENSMUSG00000087433	15.088	1.80602	0.470064	3.84207	0.000121999	0.00186826	Gm14167	2	-1	lncRNA	predicted gene 14167 [Source:MGI Symbol;Acc:MGI:3651481]
ENSMUSG00000057396	300.828	0.41666	0.108484	3.84075	0.000122657	0.00187633	Zfp759	13	1	protein_coding	zinc finger protein 759 [Source:MGI Symbol;Acc:MGI:2446280]
ENSMUSG00000027822	867.151	0.294866	0.0768646	3.83618	0.000124963	0.00190958	Slc33a1	3	-1	protein_coding	solute carrier family 33 (acetyl-CoA transporter), member 1 [Source:MGI Symbol;Acc:MGI:1332247]
ENSMUSG00000024742	1637.24	0.301672	0.0786517	3.83555	0.000125285	0.00191246	Fen1	19	-1	protein_coding	flap structure specific endonuclease 1 [Source:MGI Symbol;Acc:MGI:102779]
ENSMUSG00000032855	8133.02	-0.276431	0.0720926	-3.83439	0.000125879	0.00191948	Pkd1	17	1	protein_coding	polycystin 1, transient receptor potential channel interacting [Source:MGI Symbol;Acc:MGI:97603]
ENSMUSG00000021115	2578.45	0.230357	0.0601481	3.82983	0.000128231	0.00195328	Vrk1	12	1	protein_coding	vaccinia related kinase 1 [Source:MGI Symbol;Acc:MGI:1261847]
ENSMUSG00000057335	4421.08	-0.166848	0.043586	-3.82803	0.000129173	0.00196554	Cep170	1	-1	protein_coding	centrosomal protein 170 [Source:MGI Symbol;Acc:MGI:1918348]
ENSMUSG00000029826	11183.8	-0.19745	0.0515855	-3.82762	0.000129388	0.00196672	Zc3hav1	6	-1	protein_coding	zinc finger CCCH type, antiviral 1 [Source:MGI Symbol;Acc:MGI:1926031]
ENSMUSG00000040481	18044.5	-0.217394	0.0568077	-3.82684	0.0001298	0.00197089	Bptf	11	-1	protein_coding	bromodomain PHD finger transcription factor [Source:MGI Symbol;Acc:MGI:2444008]
ENSMUSG00000008206	2288.26	0.242655	0.0634398	3.82497	0.000130786	0.00198377	Cers4	8	1	protein_coding	ceramide synthase 4 [Source:MGI Symbol;Acc:MGI:1914510]
ENSMUSG00000042207	2324.08	-0.230098	0.0601608	-3.82471	0.000130925	0.00198379	Kdm5b	1	1	protein_coding	lysine (K)-specific demethylase 5B [Source:MGI Symbol;Acc:MGI:1922855]
ENSMUSG00000042364	1441.04	-0.275058	0.0719462	-3.82311	0.000131778	0.00199353	Snx18	13	-1	protein_coding	sorting nexin 18 [Source:MGI Symbol;Acc:MGI:2137642]
ENSMUSG00000073700	1358.42	-0.323163	0.0845315	-3.82298	0.000131846	0.00199353	Klhl21	4	1	protein_coding	kelch-like 21 [Source:MGI Symbol;Acc:MGI:1919288]
ENSMUSG00000017561	11645.9	-0.187818	0.0491429	-3.82188	0.000132436	0.00200035	Crlf3	11	-1	protein_coding	cytokine receptor-like factor 3 [Source:MGI Symbol;Acc:MGI:1860086]
ENSMUSG00000040128	4736.24	-0.235084	0.0615287	-3.82072	0.000133064	0.00200772	Pnrc1	4	-1	protein_coding	proline-rich nuclear receptor coactivator 1 [Source:MGI Symbol;Acc:MGI:1917838]
ENSMUSG00000063894	2066.04	0.279715	0.0732185	3.82028	0.000133303	0.0020092	Zkscan8	13	-1	protein_coding	zinc finger with KRAB and SCAN domains 8 [Source:MGI Symbol;Acc:MGI:1913815]
ENSMUSG00000022781	11467.4	-0.176729	0.0462881	-3.81803	0.000134521	0.00202544	Pak2	16	-1	protein_coding	p21 (RAC1) activated kinase 2 [Source:MGI Symbol;Acc:MGI:1339984]
ENSMUSG00000036875	284.598	0.706379	0.185056	3.81711	0.000135024	0.00203089	Dna2	10	1	protein_coding	DNA replication helicase/nuclease 2 [Source:MGI Symbol;Acc:MGI:2443732]
ENSMUSG00000027109	10299.9	-0.183492	0.0480936	-3.81531	0.000136012	0.00204224	Sp3	2	-1	protein_coding	trans-acting transcription factor 3 [Source:MGI Symbol;Acc:MGI:1277166]
ENSMUSG00000069539	2223.43	-0.224095	0.0587372	-3.81522	0.000136064	0.00204224	Scyl2	10	-1	protein_coding	SCY1-like 2 (S. cerevisiae) [Source:MGI Symbol;Acc:MGI:1289172]
ENSMUSG00000018362	1947.04	0.318932	0.0836276	3.81372	0.000136892	0.00205252	Kpna2	11	-1	protein_coding	karyopherin (importin) alpha 2 [Source:MGI Symbol;Acc:MGI:103561]
ENSMUSG00000025792	413.405	0.358792	0.0941915	3.80918	0.00013943	0.00208554	Slc25a10	11	1	protein_coding	solute carrier family 25 (mitochondrial carrier, dicarboxylate transporter), member 10 [Source:MGI Symbol;Acc:MGI:1353497]
ENSMUSG00000003660	15450.9	-0.158397	0.0415835	-3.80912	0.00013946	0.00208554	Snrnp200	2	1	protein_coding	small nuclear ribonucleoprotein 200 (U5) [Source:MGI Symbol;Acc:MGI:2444401]
ENSMUSG00000042473	1172.1	-0.25622	0.067267	-3.809	0.00013953	0.00208554	Tbc1d8b	X	1	protein_coding	TBC1 domain family, member 8B [Source:MGI Symbol;Acc:MGI:1918101]
ENSMUSG00000086213	105.082	-0.807522	0.212074	-3.80773	0.000140249	0.00209382	A330040F15Rik	19	-1	lncRNA	RIKEN cDNA A330040F15 gene [Source:MGI Symbol;Acc:MGI:3698434]
ENSMUSG00000068923	809.64	0.439442	0.115415	3.8075	0.000140376	0.00209382	Syt11	3	-1	protein_coding	synaptotagmin XI [Source:MGI Symbol;Acc:MGI:1859547]
ENSMUSG00000032698	9227.78	0.170433	0.0447792	3.80607	0.000141194	0.0021032	Lmo2	2	1	protein_coding	LIM domain only 2 [Source:MGI Symbol;Acc:MGI:102811]
ENSMUSG00000048285	489.283	-0.366273	0.0962387	-3.80589	0.000141298	0.0021032	Frmd6	12	1	protein_coding	FERM domain containing 6 [Source:MGI Symbol;Acc:MGI:2442579]
ENSMUSG00000041037	2836.36	-0.205817	0.0540826	-3.8056	0.000141462	0.00210343	Irgq	7	1	protein_coding	immunity-related GTPase family, Q [Source:MGI Symbol;Acc:MGI:2667176]
ENSMUSG00000043885	399.754	0.409243	0.107544	3.80534	0.000141607	0.00210343	Slc36a4	9	1	protein_coding	solute carrier family 36 (proton/amino acid symporter), member 4 [Source:MGI Symbol;Acc:MGI:2442595]
ENSMUSG00000020525	1545.96	-0.254126	0.0668037	-3.80407	0.000142338	0.0021121	Ppm1d	11	1	protein_coding	protein phosphatase 1D magnesium-dependent, delta isoform [Source:MGI Symbol;Acc:MGI:1858214]
ENSMUSG00000029178	9938.22	-0.220686	0.0580234	-3.80339	0.000142728	0.0021157	Klf3	5	1	protein_coding	Kruppel-like factor 3 (basic) [Source:MGI Symbol;Acc:MGI:1342773]
ENSMUSG00000024511	5.40469	-5.03861	1.3259	-3.80013	0.00014462	NA	Rab27b	18	-1	protein_coding	RAB27B, member RAS oncogene family [Source:MGI Symbol;Acc:MGI:1931295]
ENSMUSG00000052534	303.128	0.46638	0.122855	3.79618	0.000146946	0.00217598	Pbx1	1	-1	protein_coding	pre B cell leukemia homeobox 1 [Source:MGI Symbol;Acc:MGI:97495]
ENSMUSG00000030342	746.145	-0.562238	0.148279	-3.79177	0.000149579	0.00221269	Cd9	6	-1	protein_coding	CD9 antigen [Source:MGI Symbol;Acc:MGI:88348]
ENSMUSG00000064030	2103.64	0.285746	0.0753702	3.79123	0.000149903	0.00221311	Pym1	10	1	protein_coding	PYM homolog 1, exon junction complex associated factor [Source:MGI Symbol;Acc:MGI:1925678]
ENSMUSG00000027580	43844.3	-0.293048	0.0772968	-3.79121	0.000149916	0.00221311	Helz2	2	-1	protein_coding	helicase with zinc finger 2, transcriptional coactivator [Source:MGI Symbol;Acc:MGI:2385169]
ENSMUSG00000068105	18159.7	-0.236568	0.0624172	-3.79011	0.000150582	0.00222066	Tnfrsf13c	15	-1	protein_coding	tumor necrosis factor receptor superfamily, member 13c [Source:MGI Symbol;Acc:MGI:1919299]
ENSMUSG00000040250	2357.82	-0.226289	0.059734	-3.78827	0.000151701	0.00223486	Ints13	6	-1	protein_coding	integrator complex subunit 13 [Source:MGI Symbol;Acc:MGI:1918427]
ENSMUSG00000020732	419.27	0.605422	0.159827	3.78799	0.000151869	0.00223505	Rab37	11	1	protein_coding	RAB37, member RAS oncogene family [Source:MGI Symbol;Acc:MGI:1929945]
ENSMUSG00000052477	1330.72	0.336237	0.0888247	3.7854	0.000153464	0.00225621	C130026I21Rik	1	-1	protein_coding	RIKEN cDNA C130026I21 gene [Source:MGI Symbol;Acc:MGI:3612702]
ENSMUSG00000001403	307.688	1.55974	0.412114	3.78473	0.000153876	0.00225995	Ube2c	2	1	protein_coding	ubiquitin-conjugating enzyme E2C [Source:MGI Symbol;Acc:MGI:1915862]
ENSMUSG00000037466	766.015	0.343799	0.0908452	3.78445	0.00015405	0.00226019	Tedc1	12	1	protein_coding	tubulin epsilon and delta complex 1 [Source:MGI Symbol;Acc:MGI:2144738]
ENSMUSG00000031604	937.297	0.390175	0.103115	3.78386	0.000154412	0.00226182	Msmo1	8	-1	protein_coding	methylsterol monoxygenase 1 [Source:MGI Symbol;Acc:MGI:1913484]
ENSMUSG00000008035	1422.3	0.300908	0.0795263	3.78376	0.000154477	0.00226182	Mid1ip1	X	1	protein_coding	Mid1 interacting protein 1 (gastrulation specific G12-like (zebrafish)) [Source:MGI Symbol;Acc:MGI:1915291]
ENSMUSG00000017466	61.1923	-1.34038	0.354461	-3.78145	0.000155918	0.00228059	Timp2	11	-1	protein_coding	tissue inhibitor of metalloproteinase 2 [Source:MGI Symbol;Acc:MGI:98753]
ENSMUSG00000033538	1013.06	0.332192	0.0878933	3.77949	0.00015715	0.00229628	Casp4	9	1	protein_coding	caspase 4, apoptosis-related cysteine peptidase [Source:MGI Symbol;Acc:MGI:107700]
ENSMUSG00000050930	223.333	0.537554	0.142326	3.77691	0.000158784	0.0023178	Map10	8	1	protein_coding	microtubule-associated protein 10 [Source:MGI Symbol;Acc:MGI:1921643]
ENSMUSG00000042625	8066.63	-0.275312	0.0729694	-3.77298	0.000161309	0.00235226	Safb2	17	-1	protein_coding	scaffold attachment factor B2 [Source:MGI Symbol;Acc:MGI:2146808]
ENSMUSG00000021127	24172.2	0.172678	0.0457804	3.77188	0.00016202	0.00236022	Zfp36l1	12	-1	protein_coding	zinc finger protein 36, C3H type-like 1 [Source:MGI Symbol;Acc:MGI:107946]
ENSMUSG00000002103	256.775	0.441133	0.117023	3.76963	0.000163487	0.00237918	Acp2	2	1	protein_coding	acid phosphatase 2, lysosomal [Source:MGI Symbol;Acc:MGI:87882]
ENSMUSG00000003518	984.304	-0.39814	0.10563	-3.76919	0.00016378	0.00238103	Dusp3	11	-1	protein_coding	dual specificity phosphatase 3 (vaccinia virus phosphatase VH1-related) [Source:MGI Symbol;Acc:MGI:1919599]
ENSMUSG00000005397	1371.15	-0.435692	0.115672	-3.76663	0.000165469	0.00240316	Nid1	13	1	protein_coding	nidogen 1 [Source:MGI Symbol;Acc:MGI:97342]
ENSMUSG00000089889	69.9893	1.03383	0.274543	3.76564	0.000166123	0.00241021	0610040B10Rik	5	1	lncRNA	RIKEN cDNA 0610040B10 gene [Source:MGI Symbol;Acc:MGI:1914922]
ENSMUSG00000020387	6704.35	-0.170513	0.0452882	-3.76506	0.000166508	0.00241335	Jade2	11	-1	protein_coding	jade family PHD finger 2 [Source:MGI Symbol;Acc:MGI:1924151]
ENSMUSG00000032745	6076.31	-0.199366	0.0530301	-3.75949	0.000170263	0.0024642	Gpbp1	13	-1	protein_coding	GC-rich promoter binding protein 1 [Source:MGI Symbol;Acc:MGI:1920524]
ENSMUSG00000029372	31.7515	-1.24641	0.331557	-3.75926	0.000170415	0.0024642	Ppbp	5	1	protein_coding	pro-platelet basic protein [Source:MGI Symbol;Acc:MGI:1888712]
ENSMUSG00000059743	798.146	0.391582	0.104173	3.75897	0.000170612	0.0024642	Fdps	3	-1	protein_coding	farnesyl diphosphate synthetase [Source:MGI Symbol;Acc:MGI:104888]
ENSMUSG00000005533	74.1565	-0.908952	0.241817	-3.75884	0.000170703	0.0024642	Igf1r	7	1	protein_coding	insulin-like growth factor I receptor [Source:MGI Symbol;Acc:MGI:96433]
ENSMUSG00000038055	798.268	0.331924	0.0883143	3.75844	0.000170973	0.00246563	Dexi	16	-1	protein_coding	dexamethasone-induced transcript [Source:MGI Symbol;Acc:MGI:1926236]
ENSMUSG00000098176	322.657	0.406406	0.108165	3.75727	0.000171774	0.00247468	Ccdc166	15	-1	protein_coding	coiled-coil domain containing 166 [Source:MGI Symbol;Acc:MGI:1925902]
ENSMUSG00000121483	232.365	0.560272	0.14917	3.75592	0.000172703	0.00248407	Gm20257	1	1	lncRNA	caspase 8 pseudogene [Source:NCBI gene (formerly Entrezgene);Acc:100504501]
ENSMUSG00000099966	217.898	0.539235	0.143576	3.75575	0.000172821	0.00248407	2810402E24Rik	14	1	lncRNA	RIKEN cDNA 2810402E24 gene [Source:MGI Symbol;Acc:MGI:1913715]
ENSMUSG00000027555	115.964	1.06452	0.28345	3.75557	0.000172945	0.00248407	Car13	3	1	protein_coding	carbonic anhydrase 13 [Source:MGI Symbol;Acc:MGI:1931322]
ENSMUSG00000054027	983.132	-0.27581	0.0734605	-3.75453	0.000173667	0.00249194	Nt5dc3	10	1	protein_coding	5'-nucleotidase domain containing 3 [Source:MGI Symbol;Acc:MGI:3513266]
ENSMUSG00000021990	4459.21	-0.242966	0.0647582	-3.7519	0.000175499	0.00251385	Spata13	14	1	protein_coding	spermatogenesis associated 13 [Source:MGI Symbol;Acc:MGI:104838]
ENSMUSG00000038366	4849.4	-0.205732	0.0548367	-3.75172	0.000175625	0.00251385	Lasp1	11	1	protein_coding	LIM and SH3 protein 1 [Source:MGI Symbol;Acc:MGI:109656]
ENSMUSG00000058099	2353.47	-0.289615	0.077198	-3.75159	0.000175719	0.00251385	Nfam1	15	-1	protein_coding	Nfat activating molecule with ITAM motif 1 [Source:MGI Symbol;Acc:MGI:1921289]
ENSMUSG00000000673	6684.52	0.280028	0.0746532	3.75105	0.000176096	0.00251674	Haao	17	-1	protein_coding	3-hydroxyanthranilate 3,4-dioxygenase [Source:MGI Symbol;Acc:MGI:1349444]
ENSMUSG00000032103	1123.68	-0.249955	0.0667191	-3.74637	0.00017941	0.00256015	Pus3	9	1	protein_coding	pseudouridine synthase 3 [Source:MGI Symbol;Acc:MGI:1914299]
ENSMUSG00000061723	169.869	0.59292	0.15827	3.74626	0.00017949	0.00256015	Tnnt3	7	1	protein_coding	troponin T3, skeletal, fast [Source:MGI Symbol;Acc:MGI:109550]
ENSMUSG00000019731	4384.02	-0.175942	0.0469733	-3.74557	0.000179983	0.00256462	Slc35e1	8	-1	protein_coding	solute carrier family 35, member E1 [Source:MGI Symbol;Acc:MGI:2142403]
ENSMUSG00000022387	6064.33	-0.17237	0.0460246	-3.74517	0.00018027	0.00256617	Brd1	15	-1	protein_coding	bromodomain containing 1 [Source:MGI Symbol;Acc:MGI:1924161]
ENSMUSG00000002603	11615.8	-0.244005	0.0651592	-3.74475	0.000180575	0.00256795	Tgfb1	7	1	protein_coding	transforming growth factor, beta 1 [Source:MGI Symbol;Acc:MGI:98725]
ENSMUSG00000037720	2086.68	-0.195812	0.052296	-3.7443	0.000180899	0.00257002	Tmem33	5	1	protein_coding	transmembrane protein 33 [Source:MGI Symbol;Acc:MGI:1915128]
ENSMUSG00000011658	1052.04	0.318259	0.0850429	3.74233	0.000182324	0.0025877	Fuz	7	1	protein_coding	fuzzy planar cell polarity protein [Source:MGI Symbol;Acc:MGI:1917550]
ENSMUSG00000032547	41.5026	1.17179	0.313144	3.74202	0.00018255	0.00258835	Ryk	9	1	protein_coding	receptor-like tyrosine kinase [Source:MGI Symbol;Acc:MGI:101766]
ENSMUSG00000060675	788.472	0.288052	0.0769966	3.7411	0.000183217	0.00259525	Plaat3	19	1	protein_coding	phospholipase A and acyltransferase 3 [Source:MGI Symbol;Acc:MGI:2179715]
ENSMUSG00000040410	1000.01	0.256668	0.0686154	3.74068	0.000183523	0.00259701	Fbxl4	4	1	protein_coding	F-box and leucine-rich repeat protein 4 [Source:MGI Symbol;Acc:MGI:2140367]
ENSMUSG00000001942	987.974	-0.249117	0.0666533	-3.73751	0.000185854	0.00262741	Siae	9	1	protein_coding	sialic acid acetylesterase [Source:MGI Symbol;Acc:MGI:104803]
ENSMUSG00000021270	11928.5	-0.31498	0.0842834	-3.73716	0.00018611	0.00262844	Hsp90aa1	12	-1	protein_coding	heat shock protein 90, alpha (cytosolic), class A member 1 [Source:MGI Symbol;Acc:MGI:96250]
ENSMUSG00000016831	4943.7	-0.179431	0.0480501	-3.73425	0.000188272	0.00265636	Tox4	14	1	protein_coding	TOX high mobility group box family member 4 [Source:MGI Symbol;Acc:MGI:1915389]
ENSMUSG00000044258	10.2754	-2.3977	0.642237	-3.73336	0.000188944	NA	Ctla2a	13	-1	protein_coding	cytotoxic T lymphocyte-associated protein 2 alpha [Source:MGI Symbol;Acc:MGI:88554]
ENSMUSG00000049658	5530.67	-0.191231	0.0512386	-3.73215	0.000189849	0.00267598	Bdp1	13	-1	protein_coding	B double prime 1, subunit of RNA polymerase III transcription initiation factor IIIB [Source:MGI Symbol;Acc:MGI:1347077]
ENSMUSG00000038212	3327.11	-0.175752	0.047116	-3.7302	0.000191328	0.00269181	Mfsd14b	13	-1	protein_coding	major facilitator superfamily domain containing 14B [Source:MGI Symbol;Acc:MGI:1913881]
ENSMUSG00000025912	571.315	2.07189	0.555457	3.73007	0.000191427	0.00269181	Mybl1	1	-1	protein_coding	myeloblastosis oncogene-like 1 [Source:MGI Symbol;Acc:MGI:99925]
ENSMUSG00000029097	540.367	-0.313176	0.083963	-3.72993	0.000191535	0.00269181	Trmt44	5	-1	protein_coding	tRNA methyltransferase 44 [Source:MGI Symbol;Acc:MGI:1926140]
ENSMUSG00000021391	47.9691	1.02592	0.275144	3.72865	0.000192508	0.00270148	Cenpp	13	-1	protein_coding	centromere protein P [Source:MGI Symbol;Acc:MGI:1913586]
ENSMUSG00000031861	1649.72	-0.223252	0.0598766	-3.72853	0.0001926	0.00270148	Lpar2	8	1	protein_coding	lysophosphatidic acid receptor 2 [Source:MGI Symbol;Acc:MGI:1858422]
ENSMUSG00000026788	1824.84	-0.251063	0.0673607	-3.72714	0.000193662	0.00271373	Zbtb43	2	-1	protein_coding	zinc finger and BTB domain containing 43 [Source:MGI Symbol;Acc:MGI:1919084]
ENSMUSG00000028793	3776.59	-0.228815	0.0614123	-3.72588	0.000194634	0.00272296	Rnf19b	4	1	protein_coding	ring finger protein 19B [Source:MGI Symbol;Acc:MGI:1922484]
ENSMUSG00000026080	1540.57	-0.363565	0.0975806	-3.7258	0.0001947	0.00272296	Chst10	1	-1	protein_coding	carbohydrate sulfotransferase 10 [Source:MGI Symbol;Acc:MGI:2138283]
ENSMUSG00000085154	244.308	-0.448045	0.120312	-3.72404	0.00019606	0.00273931	C130046K22Rik	11	1	lncRNA	RIKEN cDNA C130046K22 gene [Source:MGI Symbol;Acc:MGI:3026935]
ENSMUSG00000033964	1570.98	-0.260263	0.0699847	-3.71885	0.000200128	0.00279342	Zbtb41	1	1	protein_coding	zinc finger and BTB domain containing 41 [Source:MGI Symbol;Acc:MGI:2444487]
ENSMUSG00000023994	5079.28	-0.215096	0.0579173	-3.71384	0.000204138	0.00284662	Nfya	17	-1	protein_coding	nuclear transcription factor-Y alpha [Source:MGI Symbol;Acc:MGI:97316]
ENSMUSG00000017418	1479.33	-0.258169	0.0695292	-3.71311	0.000204731	0.00285212	Arl5b	2	1	protein_coding	ADP-ribosylation factor-like 5B [Source:MGI Symbol;Acc:MGI:1923119]
ENSMUSG00000032050	5285.34	-0.22283	0.0600371	-3.71155	0.000205997	0.00286698	Rdx	9	1	protein_coding	radixin [Source:MGI Symbol;Acc:MGI:97887]
ENSMUSG00000117736	232.874	-0.563139	0.151822	-3.70922	0.0002079	0.00289066	Gm50386	18	1	lncRNA	predicted gene, 50386 [Source:MGI Symbol;Acc:MGI:6303287]
ENSMUSG00000101905	104.699	0.756786	0.20411	3.70774	0.000209115	0.00290474	4930439D14Rik	1	1	lncRNA	RIKEN cDNA 4930439D14 gene [Source:MGI Symbol;Acc:MGI:1925417]
ENSMUSG00000041328	7113.9	-0.25192	0.0679888	-3.70531	0.00021113	0.00292989	Pcf11	7	-1	protein_coding	PCF11 cleavage and polyadenylation factor subunit [Source:MGI Symbol;Acc:MGI:1919579]
ENSMUSG00000025203	6657.55	0.296786	0.080108	3.70483	0.000211532	0.00293263	Scd2	19	1	protein_coding	stearoyl-Coenzyme A desaturase 2 [Source:MGI Symbol;Acc:MGI:98240]
ENSMUSG00000041231	4549.47	0.283747	0.0766291	3.70287	0.000213175	0.00295256	Ublcp1	11	-1	protein_coding	ubiquitin-like domain containing CTD phosphatase 1 [Source:MGI Symbol;Acc:MGI:1933105]
ENSMUSG00000103303	83.4198	0.908452	0.245398	3.70195	0.000213947	0.00296038	Gm37802	1	-1	TEC	predicted gene, 37802 [Source:MGI Symbol;Acc:MGI:5611030]
ENSMUSG00000034959	7326.37	0.198509	0.0536842	3.69772	0.000217548	0.00300732	Rubcnl	14	1	protein_coding	RUN and cysteine rich domain containing beclin 1 interacting protein like [Source:MGI Symbol;Acc:MGI:2685590]
ENSMUSG00000044442	679.66	0.300784	0.0813496	3.69742	0.000217802	0.00300793	N6amt1	16	1	protein_coding	N-6 adenine-specific DNA methyltransferase 1 (putative) [Source:MGI Symbol;Acc:MGI:1915018]
ENSMUSG00000038784	2066.47	-0.210891	0.0570482	-3.69671	0.000218412	0.00301345	Cnot4	6	-1	protein_coding	CCR4-NOT transcription complex, subunit 4 [Source:MGI Symbol;Acc:MGI:1859026]
ENSMUSG00000097321	174.393	0.528693	0.143085	3.69495	0.000219927	0.00303144	1700028E10Rik	5	1	lncRNA	RIKEN cDNA 1700028E10 gene [Source:MGI Symbol;Acc:MGI:1916713]
ENSMUSG00000061046	601.494	0.368918	0.0998695	3.694	0.000220753	0.0030399	Haghl	17	-1	protein_coding	hydroxyacylglutathione hydrolase-like [Source:MGI Symbol;Acc:MGI:1919877]
ENSMUSG00000074890	561.025	0.34003	0.0921083	3.69163	0.000222825	0.0030655	Lcmt2	2	-1	protein_coding	leucine carboxyl methyltransferase 2 [Source:MGI Symbol;Acc:MGI:1353659]
ENSMUSG00000024817	3197.91	-0.222986	0.0604162	-3.69082	0.000223529	0.00307224	Uhrf2	19	1	protein_coding	ubiquitin-like, containing PHD and RING finger domains 2 [Source:MGI Symbol;Acc:MGI:1923718]
ENSMUSG00000035824	4046.31	0.192361	0.0521931	3.68557	0.000228193	0.00313333	Tk2	8	-1	protein_coding	thymidine kinase 2, mitochondrial [Source:MGI Symbol;Acc:MGI:1913266]
ENSMUSG00000027878	31076.3	-0.265934	0.072176	-3.68452	0.000229135	0.00314327	Notch2	3	1	protein_coding	notch 2 [Source:MGI Symbol;Acc:MGI:97364]
ENSMUSG00000092591	421.382	0.506463	0.13748	3.6839	0.000229696	0.00314795	Gm20429	17	1	lncRNA	predicted gene 20429 [Source:MGI Symbol;Acc:MGI:5141894]
ENSMUSG00000042851	1264	0.29483	0.0800459	3.68327	0.000230265	0.00315274	Zc3h6	2	1	protein_coding	zinc finger CCCH type containing 6 [Source:MGI Symbol;Acc:MGI:1926001]
ENSMUSG00000021770	1290.43	-0.286043	0.0777131	-3.68076	0.00023254	0.00318085	Samd8	14	1	protein_coding	sterile alpha motif domain containing 8 [Source:MGI Symbol;Acc:MGI:1914880]
ENSMUSG00000022462	11283.8	-0.367073	0.0998575	-3.67596	0.000236952	0.00323812	Slc38a2	15	-1	protein_coding	solute carrier family 38, member 2 [Source:MGI Symbol;Acc:MGI:1915010]
ENSMUSG00000015943	237.244	0.456784	0.124287	3.67524	0.000237624	0.00324421	Bola1	3	-1	protein_coding	bolA-like 1 (E. coli) [Source:MGI Symbol;Acc:MGI:1916418]
ENSMUSG00000021831	1274.62	-0.251647	0.0685117	-3.67306	0.000239665	0.00326897	Ero1a	14	-1	protein_coding	endoplasmic reticulum oxidoreductase 1 alpha [Source:MGI Symbol;Acc:MGI:1354385]
ENSMUSG00000024222	1382.18	-0.233681	0.0636377	-3.67205	0.000240617	0.00327883	Fkbp5	17	-1	protein_coding	FK506 binding protein 5 [Source:MGI Symbol;Acc:MGI:104670]
ENSMUSG00000063047	951.048	-0.264978	0.0721934	-3.67039	0.000242183	0.0032962	Zfp780b	7	-1	protein_coding	zinc finger protein 780B [Source:MGI Symbol;Acc:MGI:2444764]
ENSMUSG00000071359	1999.36	-0.193392	0.0526924	-3.67021	0.000242351	0.0032962	Tbpl1	10	-1	protein_coding	TATA box binding protein-like 1 [Source:MGI Symbol;Acc:MGI:1339946]
ENSMUSG00000056116	6036.08	0.206302	0.0562284	3.66899	0.000243507	0.00330879	H2-T22	17	-1	protein_coding	histocompatibility 2, T region locus 22 [Source:MGI Symbol;Acc:MGI:95956]
ENSMUSG00000063406	4756.58	-0.188243	0.0513685	-3.66457	0.000247758	0.00336337	Tmed5	5	-1	protein_coding	transmembrane p24 trafficking protein 5 [Source:MGI Symbol;Acc:MGI:1921586]
ENSMUSG00000038085	369.023	0.380864	0.103938	3.66432	0.000247992	0.00336337	Cnbd2	2	1	protein_coding	cyclic nucleotide binding domain containing 2 [Source:MGI Symbol;Acc:MGI:1918123]
ENSMUSG00000016181	1599.69	-0.215306	0.0587764	-3.66313	0.000249148	0.00337585	Utp25	1	-1	protein_coding	UTP25 small subunit processome component [Source:MGI Symbol;Acc:MGI:2138080]
ENSMUSG00000069678	349.613	0.389551	0.106408	3.66092	0.000251313	0.00340197	Pcgf1	6	1	protein_coding	polycomb group ring finger 1 [Source:MGI Symbol;Acc:MGI:1917087]
ENSMUSG00000030691	17869.3	-0.267693	0.0731676	-3.65862	0.000253575	0.00342935	Fchsd2	7	1	protein_coding	FCH and double SH3 domains 2 [Source:MGI Symbol;Acc:MGI:2448475]
ENSMUSG00000005057	379.397	0.484722	0.132538	3.65722	0.000254968	0.00344191	Sh2b2	5	-1	protein_coding	SH2B adaptor protein 2 [Source:MGI Symbol;Acc:MGI:1345171]
ENSMUSG00000025724	1803.22	-0.201613	0.0551276	-3.6572	0.000254983	0.00344191	Sec11a	7	-1	protein_coding	SEC11 homolog A, signal peptidase complex subunit [Source:MGI Symbol;Acc:MGI:1929464]
ENSMUSG00000061273	1265.16	-0.234954	0.064266	-3.65596	0.000256219	0.00345534	Mmgt1	X	-1	protein_coding	membrane magnesium transporter 1 [Source:MGI Symbol;Acc:MGI:2384305]
ENSMUSG00000020463	10465.6	-0.162418	0.0444405	-3.65474	0.000257443	0.00346583	Ppp4r3b	11	1	protein_coding	protein phosphatase 4 regulatory subunit 3B [Source:MGI Symbol;Acc:MGI:2144474]
ENSMUSG00000051652	16.423	1.8599	0.508905	3.6547	0.00025748	0.00346583	Lrrc3	10	-1	protein_coding	leucine rich repeat containing 3 [Source:MGI Symbol;Acc:MGI:2447899]
ENSMUSG00000029561	773.319	-0.295945	0.0810182	-3.65282	0.000259378	0.00348811	Oasl2	5	1	protein_coding	2'-5' oligoadenylate synthetase-like 2 [Source:MGI Symbol;Acc:MGI:1344390]
ENSMUSG00000056749	52.8913	0.938869	0.25705	3.65247	0.000259729	0.00348956	Nfil3	13	-1	protein_coding	nuclear factor, interleukin 3, regulated [Source:MGI Symbol;Acc:MGI:109495]
ENSMUSG00000079111	1439.57	-0.250591	0.0686564	-3.64992	0.000262318	0.00352104	Kdelr2	5	1	protein_coding	KDEL (Lys-Asp-Glu-Leu) endoplasmic reticulum protein retention receptor 2 [Source:MGI Symbol;Acc:MGI:1914163]
ENSMUSG00000021959	2749.7	-0.188267	0.0515846	-3.64968	0.00026257	0.00352113	Lats2	14	-1	protein_coding	large tumor suppressor 2 [Source:MGI Symbol;Acc:MGI:1354386]
ENSMUSG00000032221	348.457	0.499966	0.137078	3.64731	0.000265001	0.00355042	Mns1	9	1	protein_coding	meiosis-specific nuclear structural protein 1 [Source:MGI Symbol;Acc:MGI:107933]
ENSMUSG00000024687	4634.04	-0.179939	0.049358	-3.64559	0.000266784	0.00357097	Osbp	19	1	protein_coding	oxysterol binding protein [Source:MGI Symbol;Acc:MGI:97447]
ENSMUSG00000027111	1856.53	-0.253185	0.0694558	-3.64527	0.000267107	0.00357197	Itga6	2	1	protein_coding	integrin alpha 6 [Source:MGI Symbol;Acc:MGI:96605]
ENSMUSG00000074994	2011.77	-0.24023	0.0659207	-3.64423	0.000268198	0.00358322	Qser1	2	-1	protein_coding	glutamine and serine rich 1 [Source:MGI Symbol;Acc:MGI:2138986]
ENSMUSG00000072082	366.354	0.574827	0.157798	3.64279	0.000269696	0.00359817	Ccnf	17	-1	protein_coding	cyclin F [Source:MGI Symbol;Acc:MGI:102551]
ENSMUSG00000002147	11316	-0.168912	0.0463703	-3.64268	0.000269819	0.00359817	Stat6	10	1	protein_coding	signal transducer and activator of transcription 6 [Source:MGI Symbol;Acc:MGI:103034]
ENSMUSG00000037151	781.593	0.270759	0.0743485	3.64176	0.000270782	0.00360766	Lrrc20	10	1	protein_coding	leucine rich repeat containing 20 [Source:MGI Symbol;Acc:MGI:2387182]
ENSMUSG00000039879	6505.74	-0.193512	0.0531421	-3.6414	0.000271165	0.00360941	Heca	10	-1	protein_coding	hdc homolog, cell cycle regulator [Source:MGI Symbol;Acc:MGI:2685715]
ENSMUSG00000111839	200.159	0.488345	0.134143	3.64047	0.000272136	0.00361898	Gm39383	9	1	lncRNA	predicted gene, 39383 [Source:MGI Symbol;Acc:MGI:5622268]
ENSMUSG00000054072	30.7547	1.50476	0.413397	3.63998	0.00027266	0.00362259	Iigp1	18	1	protein_coding	interferon inducible GTPase 1 [Source:MGI Symbol;Acc:MGI:1926259]
ENSMUSG00000074746	4354.43	-0.160622	0.0441564	-3.63758	0.000275216	0.00365132	Pdzd8	19	-1	protein_coding	PDZ domain containing 8 [Source:MGI Symbol;Acc:MGI:2677270]
ENSMUSG00000029587	1485.23	-0.25458	0.0699883	-3.63747	0.000275331	0.00365132	Zfp12	5	1	protein_coding	zinc finger protein 12 [Source:MGI Symbol;Acc:MGI:99157]
ENSMUSG00000121082	56.2927	0.937455	0.257777	3.63669	0.000276167	0.00365902		15	1	lncRNA	novel transcript, antisense to Dennd6b
ENSMUSG00000002983	3255.46	-0.212673	0.05851	-3.63481	0.000278181	0.00368231	Relb	7	-1	protein_coding	avian reticuloendotheliosis viral (v-rel) oncogene related B [Source:MGI Symbol;Acc:MGI:103289]
ENSMUSG00000042492	2588.78	-0.22428	0.0617123	-3.63428	0.000278762	0.00368659	Tbc1d10b	7	-1	protein_coding	TBC1 domain family, member 10b [Source:MGI Symbol;Acc:MGI:1915699]
ENSMUSG00000034201	32.9755	-1.15364	0.317621	-3.63212	0.000281106	0.00371143	Gas2l1	11	-1	protein_coding	growth arrest-specific 2 like 1 [Source:MGI Symbol;Acc:MGI:1926176]
ENSMUSG00000002028	21771.7	-0.33749	0.0929195	-3.63207	0.000281157	0.00371143	Kmt2a	9	-1	protein_coding	lysine (K)-specific methyltransferase 2A [Source:MGI Symbol;Acc:MGI:96995]
ENSMUSG00000020520	2339.35	-0.199016	0.0548048	-3.63136	0.000281927	0.00371422	Galnt10	11	1	protein_coding	polypeptide N-acetylgalactosaminyltransferase 10 [Source:MGI Symbol;Acc:MGI:1890480]
ENSMUSG00000121583	1652.96	-0.209974	0.0578249	-3.6312	0.000282108	0.00371422	Tmem276-zftraf1	15	-1	protein_coding	Tmem276-zftraf1 readthrough [Source:NCBI gene (formerly Entrezgene);Acc:125488414]
ENSMUSG00000105646	3408.51	0.265528	0.0731249	3.63116	0.000282145	0.00371422	Gm30211	6	1	lncRNA	predicted gene, 30211 [Source:MGI Symbol;Acc:MGI:5589370]
ENSMUSG00000120898	263.682	-0.456481	0.125792	-3.62885	0.000284684	0.0037442		12	-1	lncRNA	novel transcript, antisense to KO:RP23-359F12.1and Dglucy
ENSMUSG00000026832	15338.1	-0.201985	0.0556682	-3.62838	0.000285208	0.00374767	Cytip	2	-1	protein_coding	cytohesin 1 interacting protein [Source:MGI Symbol;Acc:MGI:2183535]
ENSMUSG00000039182	397.89	-0.417096	0.114977	-3.62764	0.000286019	0.00375249	AW209491	13	1	protein_coding	expressed sequence AW209491 [Source:MGI Symbol;Acc:MGI:2145422]
ENSMUSG00000090141	303.289	0.616776	0.170025	3.62757	0.000286099	0.00375249	Gm614	X	-1	protein_coding	predicted gene 614 [Source:MGI Symbol;Acc:MGI:2685460]
ENSMUSG00000021392	2778.17	-0.207405	0.0572138	-3.62509	0.000288859	0.00378524	Nol8	13	1	protein_coding	nucleolar protein 8 [Source:MGI Symbol;Acc:MGI:1918180]
ENSMUSG00000048215	84.5305	-0.803418	0.221689	-3.62407	0.000290002	0.00379674	A630023P12Rik	5	1	lncRNA	RIKEN cDNA A630023P12 gene [Source:MGI Symbol;Acc:MGI:2445162]
ENSMUSG00000015748	1962.88	-0.204732	0.0565131	-3.62273	0.000291508	0.00381299	Prpf3	3	-1	protein_coding	pre-mRNA processing factor 3 [Source:MGI Symbol;Acc:MGI:1918017]
ENSMUSG00000024393	26431.3	-0.197399	0.054502	-3.62186	0.000292493	0.00382239	Prrc2a	17	-1	protein_coding	proline-rich coiled-coil 2A [Source:MGI Symbol;Acc:MGI:1915467]
ENSMUSG00000025369	9288.11	-0.159623	0.0440935	-3.6201	0.000294489	0.00384497	Smarcc2	10	1	protein_coding	SWI/SNF related, matrix associated, actin dependent regulator of chromatin, subfamily c, member 2 [Source:MGI Symbol;Acc:MGI:1915344]
ENSMUSG00000021453	443.868	0.513423	0.14194	3.61718	0.00029783	0.00388506	Gadd45g	13	1	protein_coding	growth arrest and DNA-damage-inducible 45 gamma [Source:MGI Symbol;Acc:MGI:1346325]
ENSMUSG00000120826	154.326	0.5639	0.156108	3.61224	0.000303564	0.00395626		11	-1	lncRNA	novel transcript, antisense to Hexim2
ENSMUSG00000028920	2072.41	-0.202898	0.0561756	-3.61185	0.000304018	0.00395858	Fbxo42	4	1	protein_coding	F-box protein 42 [Source:MGI Symbol;Acc:MGI:1924992]
ENSMUSG00000040339	902.338	-0.292113	0.0809027	-3.61067	0.000305402	0.00397146	Fam102b	3	-1	protein_coding	family with sequence similarity 102, member B [Source:MGI Symbol;Acc:MGI:3036259]
ENSMUSG00000022774	1341.24	-0.301076	0.0833882	-3.61054	0.000305561	0.00397146	Ncbp2	16	1	protein_coding	nuclear cap binding protein subunit 2 [Source:MGI Symbol;Acc:MGI:1915342]
ENSMUSG00000024462	1768.7	0.418191	0.115856	3.60959	0.000306679	0.00398238	Gabbr1	17	1	protein_coding	gamma-aminobutyric acid (GABA) B receptor, 1 [Source:MGI Symbol;Acc:MGI:1860139]
ENSMUSG00000030583	1848.15	-0.351756	0.0974657	-3.60902	0.000307353	0.00398753	Sipa1l3	7	-1	protein_coding	signal-induced proliferation-associated 1 like 3 [Source:MGI Symbol;Acc:MGI:1921456]
ENSMUSG00000097195	820.594	0.296003	0.0820254	3.60868	0.00030776	0.0039892	Snhg5	9	-1	lncRNA	small nucleolar RNA host gene 5 [Source:MGI Symbol;Acc:MGI:1919905]
ENSMUSG00000033287	16.8873	1.74688	0.484123	3.60834	0.000308164	0.00399084	Kctd17	15	1	protein_coding	potassium channel tetramerisation domain containing 17 [Source:MGI Symbol;Acc:MGI:1920094]
ENSMUSG00000000568	10124.6	0.20145	0.0558367	3.60784	0.000308756	0.0039949	Hnrnpd	5	-1	protein_coding	heterogeneous nuclear ribonucleoprotein D [Source:MGI Symbol;Acc:MGI:101947]
ENSMUSG00000035311	4860.4	0.182693	0.0506593	3.60631	0.000310578	0.00401485	Gnptab	10	1	protein_coding	N-acetylglucosamine-1-phosphate transferase, alpha and beta subunits [Source:MGI Symbol;Acc:MGI:3643902]
ENSMUSG00000038615	5877.38	-0.223717	0.0620453	-3.60571	0.000311307	0.00402065	Nfe2l1	11	-1	protein_coding	nuclear factor, erythroid derived 2,-like 1 [Source:MGI Symbol;Acc:MGI:99421]
ENSMUSG00000038332	7348.44	-0.303727	0.0842826	-3.60367	0.000313753	0.00404859	Sesn1	10	1	protein_coding	sestrin 1 [Source:MGI Symbol;Acc:MGI:2155278]
ENSMUSG00000036214	92.8483	0.685477	0.190238	3.60326	0.000314253	0.00405141	Polr1has	17	1	protein_coding	RNA polymerase I subunit H, antisense [Source:MGI Symbol;Acc:MGI:1923666]
ENSMUSG00000041272	73.6893	3.15162	0.875707	3.59894	0.000319512	0.0041155	Tox	4	-1	protein_coding	thymocyte selection-associated high mobility group box [Source:MGI Symbol;Acc:MGI:2181659]
ENSMUSG00000031901	611.794	0.316944	0.0881042	3.59738	0.000321439	0.00413662	Dus2	8	1	protein_coding	dihydrouridine synthase 2 [Source:MGI Symbol;Acc:MGI:1913619]
ENSMUSG00000021264	7364.47	-0.1905	0.0529933	-3.59479	0.000324652	0.00417422	Yy1	12	1	protein_coding	YY1 transcription factor [Source:MGI Symbol;Acc:MGI:99150]
ENSMUSG00000022641	3593.47	-0.266553	0.0741744	-3.5936	0.000326142	0.00418874	Bbx	16	-1	protein_coding	bobby sox HMG box containing [Source:MGI Symbol;Acc:MGI:1917758]
ENSMUSG00000034574	232.329	0.693799	0.193086	3.5932	0.000326637	0.00418874	Daam1	12	1	protein_coding	dishevelled associated activator of morphogenesis 1 [Source:MGI Symbol;Acc:MGI:1914596]
ENSMUSG00000032440	20577.6	-0.160358	0.0446284	-3.59319	0.000326657	0.00418874	Tgfbr2	9	-1	protein_coding	transforming growth factor, beta receptor II [Source:MGI Symbol;Acc:MGI:98729]
ENSMUSG00000042390	7688.78	-0.201562	0.0561664	-3.58866	0.000332386	0.0042584	Gatad2b	3	1	protein_coding	GATA zinc finger domain containing 2B [Source:MGI Symbol;Acc:MGI:2443225]
ENSMUSG00000022200	4315.71	-0.206759	0.057661	-3.58577	0.000336082	0.00430191	Golph3	15	1	protein_coding	golgi phosphoprotein 3 [Source:MGI Symbol;Acc:MGI:1913879]
ENSMUSG00000028199	135.256	0.57678	0.161004	3.5824	0.000340451	0.00435051	Cryz	3	1	protein_coding	crystallin, zeta [Source:MGI Symbol;Acc:MGI:88527]
ENSMUSG00000079184	1985.48	-0.208192	0.0581158	-3.58237	0.000340485	0.00435051	Mphosph8	14	1	protein_coding	M-phase phosphoprotein 8 [Source:MGI Symbol;Acc:MGI:1922589]
ENSMUSG00000022422	84.3126	0.736366	0.205584	3.58183	0.000341197	0.00435573	Dscc1	15	-1	protein_coding	DNA replication and sister chromatid cohesion 1 [Source:MGI Symbol;Acc:MGI:1919357]
ENSMUSG00000017405	1126.9	0.33147	0.0925945	3.57981	0.00034385	0.00438569	Nek8	11	-1	protein_coding	NIMA (never in mitosis gene a)-related expressed kinase 8 [Source:MGI Symbol;Acc:MGI:1890646]
ENSMUSG00000043535	13110.4	-0.234814	0.0656117	-3.57884	0.000345121	0.00439799	Setx	2	1	protein_coding	senataxin [Source:MGI Symbol;Acc:MGI:2443480]
ENSMUSG00000046020	2649.4	-0.186641	0.0521649	-3.5779	0.000346365	0.00440993	Pofut1	2	1	protein_coding	protein O-fucosyltransferase 1 [Source:MGI Symbol;Acc:MGI:2153207]
ENSMUSG00000030301	412.496	0.388207	0.108521	3.57726	0.000347209	0.00441676	Ccdc91	6	1	protein_coding	coiled-coil domain containing 91 [Source:MGI Symbol;Acc:MGI:1914265]
ENSMUSG00000024399	16805.7	-0.26111	0.0730003	-3.57684	0.000347777	0.00442006	Ltb	17	1	protein_coding	lymphotoxin B [Source:MGI Symbol;Acc:MGI:104796]
ENSMUSG00000022403	5025.16	-0.19225	0.0537554	-3.57638	0.000348391	0.00442371	St13	15	-1	protein_coding	suppression of tumorigenicity 13 [Source:MGI Symbol;Acc:MGI:1917606]
ENSMUSG00000048581	152.414	0.567975	0.158823	3.57616	0.000348681	0.00442371	E130311K13Rik	3	-1	protein_coding	RIKEN cDNA E130311K13 gene [Source:MGI Symbol;Acc:MGI:3607716]
ENSMUSG00000029501	6401.51	-0.170563	0.0477033	-3.5755	0.000349555	0.00443088	Ankle2	5	1	protein_coding	ankyrin repeat and LEM domain containing 2 [Source:MGI Symbol;Acc:MGI:1261856]
ENSMUSG00000020029	1663.25	-0.242743	0.0679307	-3.57339	0.000352393	0.00446292	Nudt4	10	-1	protein_coding	nudix (nucleoside diphosphate linked moiety X)-type motif 4 [Source:MGI Symbol;Acc:MGI:1918457]
ENSMUSG00000020700	5177.92	-0.155974	0.0436881	-3.57017	0.000356745	0.00451405	Map3k3	11	1	protein_coding	mitogen-activated protein kinase kinase kinase 3 [Source:MGI Symbol;Acc:MGI:1346874]
ENSMUSG00000038793	42.3663	1.04728	0.293485	3.56841	0.000359161	0.00454061	Lefty1	1	1	protein_coding	left right determination factor 1 [Source:MGI Symbol;Acc:MGI:107405]
ENSMUSG00000001930	40.512	-1.12951	0.316622	-3.56739	0.00036056	0.0045543	Vwf	6	1	protein_coding	Von Willebrand factor [Source:MGI Symbol;Acc:MGI:98941]
ENSMUSG00000016255	36.0175	-1.2051	0.338177	-3.56351	0.000365934	0.00461468	Tubb1	2	1	protein_coding	tubulin, beta 1 class VI [Source:MGI Symbol;Acc:MGI:107814]
ENSMUSG00000076431	353.692	-0.46531	0.130578	-3.56347	0.000365984	0.00461468	Sox4	13	-1	protein_coding	SRY (sex determining region Y)-box 4 [Source:MGI Symbol;Acc:MGI:98366]
ENSMUSG00000036533	566.34	-0.324969	0.0912341	-3.56192	0.00036815	0.00463791	Cdc42ep3	17	-1	protein_coding	CDC42 effector protein (Rho GTPase binding) 3 [Source:MGI Symbol;Acc:MGI:2384718]
ENSMUSG00000038871	627.149	0.37107	0.104218	3.56052	0.000370126	0.00465872	Bpgm	6	1	protein_coding	2,3-bisphosphoglycerate mutase [Source:MGI Symbol;Acc:MGI:1098242]
ENSMUSG00000061356	275.155	2.3792	0.668597	3.5585	0.000372981	0.00469054	Nuggc	14	1	protein_coding	nuclear GTPase, germinal center associated [Source:MGI Symbol;Acc:MGI:2685446]
ENSMUSG00000038957	2264.25	-0.190849	0.0536391	-3.55801	0.000373668	0.00469507	Edc3	9	1	protein_coding	enhancer of mRNA decapping 3 [Source:MGI Symbol;Acc:MGI:2142951]
ENSMUSG00000051212	5109	0.246389	0.0692732	3.55677	0.000375436	0.00471315	Gpr183	14	-1	protein_coding	G protein-coupled receptor 183 [Source:MGI Symbol;Acc:MGI:2442034]
ENSMUSG00000061118	526.769	0.346773	0.097517	3.55602	0.000376511	0.00472251	Dnajc30	5	1	protein_coding	DnaJ heat shock protein family (Hsp40) member C30 [Source:MGI Symbol;Acc:MGI:1913364]
ENSMUSG00000036478	40451.8	-0.168816	0.047486	-3.55506	0.000377887	0.00473166	Btg1	10	1	protein_coding	BTG anti-proliferation factor 1 [Source:MGI Symbol;Acc:MGI:88215]
ENSMUSG00000033161	8550.18	-0.199663	0.0561632	-3.55506	0.0003779	0.00473166	Atp1a1	3	-1	protein_coding	ATPase, Na+/K+ transporting, alpha 1 polypeptide [Source:MGI Symbol;Acc:MGI:88105]
ENSMUSG00000041846	8745.12	-0.16315	0.0459022	-3.55431	0.000378979	0.00474103	Ppp4r3a	12	-1	protein_coding	protein phosphatase 4 regulatory subunit 3A [Source:MGI Symbol;Acc:MGI:1915984]
ENSMUSG00000019866	5428.05	-0.188397	0.0530151	-3.55365	0.000379931	0.00474617	Crybg1	10	-1	protein_coding	crystallin beta-gamma domain containing 1 [Source:MGI Symbol;Acc:MGI:109544]
ENSMUSG00000022912	15.4686	-2.28419	0.642789	-3.55356	0.00038005	0.00474617	Pros1	16	1	protein_coding	protein S (alpha) [Source:MGI Symbol;Acc:MGI:1095733]
ENSMUSG00000057835	387.149	0.393484	0.110739	3.55325	0.000380504	0.0047477	Zfp119a	17	-1	protein_coding	zinc finger protein 119a [Source:MGI Symbol;Acc:MGI:1345189]
ENSMUSG00000021474	2369.7	0.223847	0.0630141	3.55234	0.000381824	0.00476003	Sfxn1	13	1	protein_coding	sideroflexin 1 [Source:MGI Symbol;Acc:MGI:2137677]
ENSMUSG00000044501	1912.5	-0.192722	0.0542771	-3.55072	0.000384186	0.00478531	Zfp758	17	1	protein_coding	zinc finger protein 758 [Source:MGI Symbol;Acc:MGI:2385044]
ENSMUSG00000117465	269.574	0.759375	0.214041	3.5478	0.000388468	0.00483446	Gm49980	18	1	lncRNA	predicted gene, 49980 [Source:MGI Symbol;Acc:MGI:6275257]
ENSMUSG00000052605	148.58	0.576574	0.162528	3.54754	0.000388853	0.00483506	Isoc2b	7	-1	protein_coding	isochorismatase domain containing 2b [Source:MGI Symbol;Acc:MGI:1914691]
ENSMUSG00000091994	77.4434	0.735701	0.207422	3.54688	0.000389821	0.00484089	E130317F20Rik	10	-1	lncRNA	RIKEN cDNA E130317F20 gene [Source:MGI Symbol;Acc:MGI:3041202]
ENSMUSG00000053286	2626.43	-0.228765	0.0644997	-3.54676	0.000389997	0.00484089	Trmt1l	1	1	protein_coding	tRNA methyltransferase 1 like [Source:MGI Symbol;Acc:MGI:1916185]
ENSMUSG00000034295	6.30325	3.48368	0.982332	3.54634	0.000390626	NA	Fhod3	18	1	protein_coding	formin homology 2 domain containing 3 [Source:MGI Symbol;Acc:MGI:1925847]
ENSMUSG00000062248	309.687	0.560108	0.157953	3.54605	0.000391047	0.00484972	Cks2	13	1	protein_coding	CDC28 protein kinase regulatory subunit 2 [Source:MGI Symbol;Acc:MGI:1913447]
ENSMUSG00000034640	1784.83	-0.277085	0.0781534	-3.5454	0.000392017	0.00485756	Tiparp	3	1	protein_coding	TCDD-inducible poly(ADP-ribose) polymerase [Source:MGI Symbol;Acc:MGI:2159210]
ENSMUSG00000021550	1055.65	0.315789	0.0891081	3.54389	0.000394275	0.00488132	2210016F16Rik	13	-1	protein_coding	RIKEN cDNA 2210016F16 gene [Source:MGI Symbol;Acc:MGI:1917403]
ENSMUSG00000094198	616.814	-0.345628	0.0975667	-3.54248	0.000396377	0.00490312	Ighv1-50	12	-1	IG_V_gene	immunoglobulin heavy variable 1-50 [Source:MGI Symbol;Acc:MGI:4439753]
ENSMUSG00000018167	1279.08	-0.219316	0.0619267	-3.54154	0.000397797	0.00491644	Stard3	11	1	protein_coding	START domain containing 3 [Source:MGI Symbol;Acc:MGI:1929618]
ENSMUSG00000000823	2658.52	0.266083	0.0751664	3.53992	0.000400246	0.00493977	Zfp512b	2	-1	protein_coding	zinc finger protein 512B [Source:MGI Symbol;Acc:MGI:2685478]
ENSMUSG00000020608	7150.74	-0.184352	0.0520793	-3.53984	0.000400373	0.00493977	Smc6	12	1	protein_coding	structural maintenance of chromosomes 6 [Source:MGI Symbol;Acc:MGI:1914491]
ENSMUSG00000074030	1466.39	-0.218518	0.0617894	-3.5365	0.00040546	0.00499823	Exoc8	8	-1	protein_coding	exocyst complex component 8 [Source:MGI Symbol;Acc:MGI:2142527]
ENSMUSG00000021484	6928.8	-0.16377	0.0463185	-3.53574	0.000406634	0.0050084	Lman2	13	-1	protein_coding	lectin, mannose-binding 2 [Source:MGI Symbol;Acc:MGI:1914140]
ENSMUSG00000051335	273.188	-0.442158	0.125149	-3.53307	0.000410771	0.00505502	Gfod1	13	-1	protein_coding	glucose-fructose oxidoreductase domain containing 1 [Source:MGI Symbol;Acc:MGI:2145304]
ENSMUSG00000038058	2409.09	0.22439	0.0635161	3.5328	0.000411183	0.00505576	Nod1	6	-1	protein_coding	nucleotide-binding oligomerization domain containing 1 [Source:MGI Symbol;Acc:MGI:1341839]
ENSMUSG00000025980	6935.84	-0.245978	0.0696344	-3.53242	0.00041178	0.00505875	Hspd1	1	-1	protein_coding	heat shock protein 1 (chaperonin) [Source:MGI Symbol;Acc:MGI:96242]
ENSMUSG00000096299	29.7969	1.2304	0.348501	3.53054	0.000414715	0.00509046	Gm21814	6	1	lncRNA	predicted gene, 21814 [Source:MGI Symbol;Acc:MGI:5433978]
ENSMUSG00000032186	63.356	-1.00687	0.285216	-3.53021	0.000415227	0.00509239	Tmod2	9	-1	protein_coding	tropomodulin 2 [Source:MGI Symbol;Acc:MGI:1355335]
ENSMUSG00000029787	4683.98	-0.186569	0.0528759	-3.52843	0.000418038	0.00512249	Avl9	6	1	protein_coding	AVL9 cell migration associated [Source:MGI Symbol;Acc:MGI:1926187]
ENSMUSG00000022037	24.4727	-1.39598	0.395731	-3.5276	0.000419348	0.00513415	Clu	14	1	protein_coding	clusterin [Source:MGI Symbol;Acc:MGI:88423]
ENSMUSG00000057666	14171.3	0.284251	0.0805889	3.52717	0.000420026	0.00513807	Gapdh	6	-1	protein_coding	glyceraldehyde-3-phosphate dehydrogenase [Source:MGI Symbol;Acc:MGI:95640]
ENSMUSG00000034563	241.473	-0.411126	0.116572	-3.5268	0.00042061	0.00514083	Ccpg1	9	1	protein_coding	cell cycle progression 1 [Source:MGI Symbol;Acc:MGI:1196419]
ENSMUSG00000041773	317.967	-0.418924	0.11879	-3.52658	0.000420969	0.00514084	Enc1	13	1	protein_coding	ectodermal-neural cortex 1 [Source:MGI Symbol;Acc:MGI:109610]
ENSMUSG00000027177	6639.75	-0.200989	0.0570056	-3.52578	0.000422241	0.00515199	Hipk3	2	-1	protein_coding	homeodomain interacting protein kinase 3 [Source:MGI Symbol;Acc:MGI:1314882]
ENSMUSG00000037071	74535.5	-0.15494	0.0439493	-3.52543	0.000422802	0.00515445	Scd1	19	-1	protein_coding	stearoyl-Coenzyme A desaturase 1 [Source:MGI Symbol;Acc:MGI:98239]
ENSMUSG00000037938	353.868	0.379858	0.107758	3.52511	0.000423314	0.00515631	Chchd5	2	1	protein_coding	coiled-coil-helix-coiled-coil-helix domain containing 5 [Source:MGI Symbol;Acc:MGI:1913420]
ENSMUSG00000028329	623.329	0.299135	0.0848717	3.52456	0.000424188	0.00516257	Xpa	4	-1	protein_coding	xeroderma pigmentosum, complementation group A [Source:MGI Symbol;Acc:MGI:99135]
ENSMUSG00000058761	2428.49	-0.20661	0.0586398	-3.52338	0.000426085	0.00518127	Rnf169	7	-1	protein_coding	ring finger protein 169 [Source:MGI Symbol;Acc:MGI:1920257]
ENSMUSG00000061852	50.5695	0.861308	0.244489	3.5229	0.00042686	0.0051863	Gm53056	1	-1	unprocessed_pseudogene	predicted gene 53056 [Source:MGI Symbol;Acc:MGI:6435214]
ENSMUSG00000061119	4795.89	-0.181785	0.0516071	-3.52248	0.000427529	0.00519003	Prcp	7	1	protein_coding	prolylcarboxypeptidase (angiotensinase C) [Source:MGI Symbol;Acc:MGI:1919711]
ENSMUSG00000103089	22.2978	1.40262	0.39827	3.52179	0.000428647	0.00519921	Gm38118	1	-1	TEC	predicted gene, 38118 [Source:MGI Symbol;Acc:MGI:5611346]
ENSMUSG00000038740	64.8436	-0.795416	0.2259	-3.5211	0.000429756	0.00520825	Mvb12b	2	-1	protein_coding	multivesicular body subunit 12B [Source:MGI Symbol;Acc:MGI:1919793]
ENSMUSG00000079033	393.207	2.18698	0.621377	3.51956	0.00043226	0.00523417	Mef2b	8	1	protein_coding	myocyte enhancer factor 2B [Source:MGI Symbol;Acc:MGI:104526]
ENSMUSG00000063334	2221.43	-0.197244	0.0560813	-3.51712	0.000436261	0.00527817	Krr1	10	1	protein_coding	KRR1, small subunit (SSU) processome component, homolog (yeast) [Source:MGI Symbol;Acc:MGI:1289274]
ENSMUSG00000042229	1797.35	-0.214491	0.0610036	-3.51603	0.000438049	0.00529534	Rabif	1	1	protein_coding	RAB interacting factor [Source:MGI Symbol;Acc:MGI:2138605]
ENSMUSG00000053470	4254.6	-0.215481	0.0613137	-3.51439	0.00044076	0.00532362	Kdm3a	6	-1	protein_coding	lysine (K)-specific demethylase 3A [Source:MGI Symbol;Acc:MGI:98847]
ENSMUSG00000031976	1665.15	-0.216242	0.061536	-3.51408	0.000441287	0.00532551	Urb2	8	1	protein_coding	URB2 ribosome biogenesis 2 homolog (S. cerevisiae) [Source:MGI Symbol;Acc:MGI:2681124]
ENSMUSG00000043572	453.124	0.314475	0.0895656	3.51112	0.000446231	0.00538065	Pars2	4	1	protein_coding	prolyl-tRNA synthetase (mitochondrial)(putative) [Source:MGI Symbol;Acc:MGI:2386296]
ENSMUSG00000034773	71.845	1.0422	0.296938	3.50983	0.00044839	0.00540214	Hrob	11	1	protein_coding	homologous recombination factor with OB-fold [Source:MGI Symbol;Acc:MGI:2387601]
ENSMUSG00000059555	3951.73	0.232126	0.06616	3.50855	0.000450554	0.00542303	Tor4a	2	-1	protein_coding	torsin family 4, member A [Source:MGI Symbol;Acc:MGI:2442720]
ENSMUSG00000040820	2045.33	0.225737	0.0643425	3.50836	0.00045088	0.00542303	Hlcs	16	-1	protein_coding	holocarboxylase synthetase (biotin- [propriony-Coenzyme A-carboxylase (ATP-hydrolysing)] ligase) [Source:MGI Symbol;Acc:MGI:894646]
ENSMUSG00000041417	6707.73	-0.207181	0.0590616	-3.50788	0.000451699	0.00542661	Pik3r1	13	-1	protein_coding	phosphoinositide-3-kinase regulatory subunit 1 [Source:MGI Symbol;Acc:MGI:97583]
ENSMUSG00000026135	2245.48	-0.22583	0.0643805	-3.50774	0.000451934	0.00542661	Zfp142	1	-1	protein_coding	zinc finger protein 142 [Source:MGI Symbol;Acc:MGI:1924514]
ENSMUSG00000027201	1518.05	0.225663	0.064341	3.5073	0.000452672	0.00543093	Myef2	2	-1	protein_coding	myelin basic protein expression factor 2, repressor [Source:MGI Symbol;Acc:MGI:104592]
ENSMUSG00000020888	1563.5	-0.202685	0.0578367	-3.50444	0.000457566	0.00548506	Dvl2	11	1	protein_coding	dishevelled segment polarity protein 2 [Source:MGI Symbol;Acc:MGI:106613]
ENSMUSG00000120365	177.036	0.490086	0.1399	3.50312	0.000459836	0.00550766		4	-1	lncRNA	novel transcript
ENSMUSG00000001864	5.99477	3.43486	0.98067	3.50256	0.000460802	NA	Aif1l	2	1	protein_coding	allograft inflammatory factor 1-like [Source:MGI Symbol;Acc:MGI:1919598]
ENSMUSG00000029642	3023.95	-0.221122	0.0631395	-3.50211	0.000461581	0.00552396	Polr1d	5	1	protein_coding	polymerase (RNA) I polypeptide D [Source:MGI Symbol;Acc:MGI:108403]
ENSMUSG00000047123	1406.68	-0.308973	0.0882588	-3.50077	0.00046392	0.00554733	Ticam1	17	-1	protein_coding	toll-like receptor adaptor molecule 1 [Source:MGI Symbol;Acc:MGI:2147032]
ENSMUSG00000087340	44.321	1.12414	0.321248	3.49929	0.000466503	0.00557101	Gm15228	X	1	lncRNA	predicted gene 15228 [Source:MGI Symbol;Acc:MGI:3705118]
ENSMUSG00000079794	70.6415	0.732996	0.209476	3.49919	0.000466677	0.00557101		GL456210.1	-1	protein_coding
ENSMUSG00000040396	2294.34	-0.187716	0.0536577	-3.49841	0.000468043	0.00558267	Abhd13	8	1	protein_coding	abhydrolase domain containing 13 [Source:MGI Symbol;Acc:MGI:1916154]
ENSMUSG00000031843	555.767	0.290322	0.083011	3.4974	0.000469818	0.00559813	Mphosph6	8	-1	protein_coding	M phase phosphoprotein 6 [Source:MGI Symbol;Acc:MGI:1915783]
ENSMUSG00000028525	8226.62	-0.201951	0.057746	-3.49722	0.000470129	0.00559813	Pde4b	4	1	protein_coding	phosphodiesterase 4B, cAMP specific [Source:MGI Symbol;Acc:MGI:99557]
ENSMUSG00000095079	368.513	0.581684	0.166338	3.49701	0.00047051	0.00559813	Igha	12	-1	IG_C_gene	immunoglobulin heavy constant alpha [Source:MGI Symbol;Acc:MGI:96444]
ENSMUSG00000020485	2093.08	-0.194989	0.0557692	-3.49636	0.000471649	0.00560704	Supt4a	11	1	protein_coding	SPT4A, DSIF elongation factor subunit [Source:MGI Symbol;Acc:MGI:107416]
ENSMUSG00000025823	13294.2	-0.239327	0.0684701	-3.49536	0.000473424	0.00562348	Pdia4	6	-1	protein_coding	protein disulfide isomerase associated 4 [Source:MGI Symbol;Acc:MGI:104864]
ENSMUSG00000051235	349.406	0.440622	0.126079	3.49483	0.000474371	0.00563006	Gen1	12	-1	protein_coding	GEN1, Holliday junction 5' flap endonuclease [Source:MGI Symbol;Acc:MGI:2443149]
ENSMUSG00000112346	261.681	-0.406491	0.116376	-3.49292	0.000477778	0.00566581	Gm48768	10	-1	lncRNA	predicted gene, 48768 [Source:MGI Symbol;Acc:MGI:6098457]
ENSMUSG00000017485	17883.4	-0.130484	0.0373618	-3.49245	0.000478611	0.00567101	Top2b	14	-1	protein_coding	topoisomerase (DNA) II beta [Source:MGI Symbol;Acc:MGI:98791]
ENSMUSG00000040028	4038.69	-0.172752	0.0494795	-3.49139	0.000480507	0.00568877	Elavl1	8	-1	protein_coding	ELAV (embryonic lethal, abnormal vision)-like 1 (Hu antigen R) [Source:MGI Symbol;Acc:MGI:1100851]
ENSMUSG00000031931	913.743	0.304194	0.0871445	3.49069	0.000481774	0.00569907	Ankrd49	9	-1	protein_coding	ankyrin repeat domain 49 [Source:MGI Symbol;Acc:MGI:1930842]
ENSMUSG00000026196	287.618	0.404592	0.115924	3.49016	0.000482727	0.00570142	Bard1	1	-1	protein_coding	BRCA1 associated RING domain 1 [Source:MGI Symbol;Acc:MGI:1328361]
ENSMUSG00000024937	3816.71	-0.166717	0.0477681	-3.49014	0.000482767	0.00570142	Ehbp1l1	19	-1	protein_coding	EH domain binding protein 1-like 1 [Source:MGI Symbol;Acc:MGI:3612340]
ENSMUSG00000038984	3.70751	4.52009	1.29518	3.48993	0.000483151	NA	Tspyl5	15	-1	protein_coding	testis-specific protein, Y-encoded-like 5 [Source:MGI Symbol;Acc:MGI:2442458]
ENSMUSG00000001138	1300.3	-0.263644	0.0755595	-3.48923	0.000484422	0.00571625	Cnnm3	1	1	protein_coding	cyclin M3 [Source:MGI Symbol;Acc:MGI:2151055]
ENSMUSG00000026797	185.221	0.579147	0.166014	3.48853	0.000485678	0.00572638	Stxbp1	2	-1	protein_coding	syntaxin binding protein 1 [Source:MGI Symbol;Acc:MGI:107363]
ENSMUSG00000063889	511.734	-0.382061	0.109616	-3.48546	0.00049129	0.00578779	Crem	18	-1	protein_coding	cAMP responsive element modulator [Source:MGI Symbol;Acc:MGI:88495]
ENSMUSG00000028545	2101.98	0.254364	0.0729969	3.48459	0.000492893	0.00580191	Bend5	4	1	protein_coding	BEN domain containing 5 [Source:MGI Symbol;Acc:MGI:1914871]
ENSMUSG00000034115	4.94922	4.17159	1.19775	3.48284	0.000496117	NA	Scn11a	9	-1	protein_coding	sodium channel, voltage-gated, type XI, alpha [Source:MGI Symbol;Acc:MGI:1345149]
ENSMUSG00000074682	196.124	0.615143	0.176633	3.48262	0.000496542	0.00584006	Zcchc3	2	-1	protein_coding	zinc finger, CCHC domain containing 3 [Source:MGI Symbol;Acc:MGI:1915167]
ENSMUSG00000024640	1282.34	0.357621	0.102734	3.48104	0.000499477	0.00586978	Psat1	19	-1	protein_coding	phosphoserine aminotransferase 1 [Source:MGI Symbol;Acc:MGI:2183441]
ENSMUSG00000030745	10808	0.228587	0.0656906	3.47975	0.000501877	0.00589316	Il21r	7	1	protein_coding	interleukin 21 receptor [Source:MGI Symbol;Acc:MGI:1890475]
ENSMUSG00000110537	48.0391	1.28118	0.368685	3.47501	0.000510836	0.00599228	Gm4316	8	1	lncRNA	predicted gene 4316 [Source:MGI Symbol;Acc:MGI:3782497]
ENSMUSG00000061607	6498.12	-0.182806	0.0526094	-3.47479	0.000511262	0.00599228	Mdc1	17	1	protein_coding	mediator of DNA damage checkpoint 1 [Source:MGI Symbol;Acc:MGI:3525201]
ENSMUSG00000074825	1154.97	-0.231049	0.066496	-3.47462	0.000511572	0.00599228	Itpripl1	2	-1	protein_coding	inositol 1,4,5-triphosphate receptor interacting protein-like 1 [Source:MGI Symbol;Acc:MGI:1920588]
ENSMUSG00000020362	7035.09	-0.157224	0.0452869	-3.47172	0.00051713	0.00604779	Cnot6	11	-1	protein_coding	CCR4-NOT transcription complex, subunit 6 [Source:MGI Symbol;Acc:MGI:2144529]
ENSMUSG00000030879	851.588	0.253722	0.0730826	3.47171	0.000517154	0.00604779	Mrpl17	7	-1	protein_coding	mitochondrial ribosomal protein L17 [Source:MGI Symbol;Acc:MGI:1351608]
ENSMUSG00000053216	15.1973	1.80682	0.520656	3.47027	0.000519933	0.00607338	Btn2a2	13	-1	protein_coding	butyrophilin, subfamily 2, member A2 [Source:MGI Symbol;Acc:MGI:3606486]
ENSMUSG00000034575	858.51	-0.240547	0.0693192	-3.47014	0.000520188	0.00607338	Tent4a	13	-1	protein_coding	terminal nucleotidyltransferase 4A [Source:MGI Symbol;Acc:MGI:2682295]
ENSMUSG00000018965	4281.03	-0.240654	0.0693651	-3.46938	0.000521666	0.00607859	Ywhah	5	1	protein_coding	tyrosine 3-monooxygenase/tryptophan 5-monooxygenase activation protein, eta polypeptide [Source:MGI Symbol;Acc:MGI:109194]
ENSMUSG00000032504	7618.69	-0.151096	0.0435571	-3.46891	0.000522583	0.00607859	Pdcd6ip	9	-1	protein_coding	programmed cell death 6 interacting protein [Source:MGI Symbol;Acc:MGI:1333753]
ENSMUSG00000058586	561.653	0.322352	0.092927	3.46887	0.000522651	0.00607859	Serhl	15	1	protein_coding	serine hydrolase-like [Source:MGI Symbol;Acc:MGI:1890404]
ENSMUSG00000029082	77.2523	-0.937555	0.27028	-3.46883	0.000522736	0.00607859	Bst1	5	1	protein_coding	bone marrow stromal cell antigen 1 [Source:MGI Symbol;Acc:MGI:105370]
ENSMUSG00000042197	2586.62	-0.224696	0.0647758	-3.46882	0.000522753	0.00607859	Zfp451	1	-1	protein_coding	zinc finger protein 451 [Source:MGI Symbol;Acc:MGI:2137896]
ENSMUSG00000061143	757.401	-0.339699	0.0979902	-3.46666	0.00052696	0.00612256	Maml3	3	-1	protein_coding	mastermind like transcriptional coactivator 3 [Source:MGI Symbol;Acc:MGI:2389461]
ENSMUSG00000018559	3403.75	-0.190706	0.0550203	-3.4661	0.000528071	0.00612594	Ctdnep1	11	1	protein_coding	CTD nuclear envelope phosphatase 1 [Source:MGI Symbol;Acc:MGI:1914431]
ENSMUSG00000032652	2366.95	-0.258785	0.0746622	-3.46608	0.000528106	0.00612594	Crebl2	6	1	protein_coding	cAMP responsive element binding protein-like 2 [Source:MGI Symbol;Acc:MGI:1889385]
ENSMUSG00000023495	263.524	0.409321	0.118128	3.46506	0.000530104	0.00614416	Pcbp4	9	1	protein_coding	poly(rC) binding protein 4 [Source:MGI Symbol;Acc:MGI:1890471]
ENSMUSG00000086712	66.963	-0.780771	0.225347	-3.46474	0.000530736	0.00614652	Mexis	4	-1	lncRNA	macrophage expressed LXRa(NR1H3)-dependent amplifier of Abca1 transcription lncRNA [Source:MGI Symbol;Acc:MGI:2140270]
ENSMUSG00000037503	17974.9	-0.146001	0.0421428	-3.46443	0.000531348	0.00614864	Fam168b	1	-1	protein_coding	family with sequence similarity 168, member B [Source:MGI Symbol;Acc:MGI:2448487]
ENSMUSG00000026335	31.0718	-1.27201	0.367201	-3.46409	0.000532038	0.00615167	Pam	1	-1	protein_coding	peptidylglycine alpha-amidating monooxygenase [Source:MGI Symbol;Acc:MGI:97475]
ENSMUSG00000026669	223.191	1.28664	0.371545	3.46296	0.000534274	0.00617254	Mcm10	2	-1	protein_coding	minichromosome maintenance 10 replication initiation factor [Source:MGI Symbol;Acc:MGI:1917274]
ENSMUSG00000043991	3530.75	-0.207659	0.0599765	-3.46235	0.000535487	0.00618158	Pura	18	1	protein_coding	purine rich element binding protein A [Source:MGI Symbol;Acc:MGI:103079]
ENSMUSG00000100150	386.052	0.359715	0.103906	3.46192	0.000536339	0.00618644	Gm19585	17	1	lncRNA	predicted gene, 19585 [Source:MGI Symbol;Acc:MGI:5011770]
ENSMUSG00000059895	24385.6	0.18753	0.0541838	3.461	0.000538179	0.00620267	Ptp4a3	15	1	protein_coding	protein tyrosine phosphatase 4a3 [Source:MGI Symbol;Acc:MGI:1277098]
ENSMUSG00000006574	29.9706	3.85209	1.11323	3.46028	0.000539604	0.00621348	Slc4a1	11	-1	protein_coding	solute carrier family 4 (anion exchanger), member 1 [Source:MGI Symbol;Acc:MGI:109393]
ENSMUSG00000044927	74.2813	2.98727	0.863382	3.45996	0.000540257	0.00621348	H1f10	6	-1	protein_coding	H1.10 linker histone [Source:MGI Symbol;Acc:MGI:2685307]
ENSMUSG00000067341	11056.9	0.300995	0.0869959	3.45988	0.000540415	0.00621348	H2-Eb2	17	1	protein_coding	histocompatibility 2, class II antigen E beta2 [Source:MGI Symbol;Acc:MGI:95902]
ENSMUSG00000035495	1706.18	-0.228139	0.0659472	-3.45941	0.000541359	0.00621934	Tstd2	4	-1	protein_coding	thiosulfate sulfurtransferase (rhodanese)-like domain containing 2 [Source:MGI Symbol;Acc:MGI:3039624]
ENSMUSG00000025474	1677.5	0.232183	0.0671206	3.45919	0.00054181	0.00621954	Tubgcp2	7	-1	protein_coding	tubulin, gamma complex associated protein 2 [Source:MGI Symbol;Acc:MGI:1921487]
ENSMUSG00000019838	449.688	-0.333548	0.0964609	-3.45785	0.000544499	0.0062415	Slc16a10	10	-1	protein_coding	solute carrier family 16 (monocarboxylic acid transporters), member 10 [Source:MGI Symbol;Acc:MGI:1919722]
ENSMUSG00000022434	700.909	0.260491	0.0753343	3.45781	0.000544593	0.0062415	Fam118a	15	1	protein_coding	family with sequence similarity 118, member A [Source:MGI Symbol;Acc:MGI:1920475]
ENSMUSG00000039795	896.047	0.312549	0.0904167	3.45676	0.000546703	0.00626069	Zfand1	3	-1	protein_coding	zinc finger, AN1-type domain 1 [Source:MGI Symbol;Acc:MGI:1913611]
ENSMUSG00000042308	1891.51	-0.200542	0.0580189	-3.45649	0.000547265	0.00626149	Setd1a	7	1	protein_coding	SET domain containing 1A [Source:MGI Symbol;Acc:MGI:2446244]
ENSMUSG00000038080	1905.1	-0.189412	0.0548019	-3.4563	0.000547646	0.00626149	Kdm1b	13	1	protein_coding	lysine (K)-specific demethylase 1B [Source:MGI Symbol;Acc:MGI:2145261]
ENSMUSG00000064043	111.868	1.75287	0.507251	3.45563	0.000549014	0.00627213	Trerf1	17	1	protein_coding	transcriptional regulating factor 1 [Source:MGI Symbol;Acc:MGI:2442086]
ENSMUSG00000066406	37015.4	-0.181613	0.052581	-3.45396	0.00055242	0.00630603	Akap13	7	1	protein_coding	A kinase (PRKA) anchor protein 13 [Source:MGI Symbol;Acc:MGI:2676556]
ENSMUSG00000050503	41.5789	-0.952639	0.275872	-3.45319	0.000553999	0.00631903	Fbxl22	9	-1	protein_coding	F-box and leucine-rich repeat protein 22 [Source:MGI Symbol;Acc:MGI:1921415]
ENSMUSG00000032840	1062.02	-0.225977	0.0654573	-3.45228	0.000555866	0.00633528	Spring1	5	1	protein_coding	SREBF pathway regulator in golgi 1 [Source:MGI Symbol;Acc:MGI:1924042]
ENSMUSG00000075502	43.6753	0.935228	0.270929	3.45193	0.000556589	0.00633849	Kbtbd6	14	1	protein_coding	kelch repeat and BTB (POZ) domain containing 6 [Source:MGI Symbol;Acc:MGI:3643058]
ENSMUSG00000030323	123.238	0.646365	0.187358	3.4499	0.000560801	0.0063814	Ift122	6	1	protein_coding	intraflagellar transport 122 [Source:MGI Symbol;Acc:MGI:1932386]
ENSMUSG00000047888	11883.6	-0.303207	0.0878946	-3.44967	0.000561278	0.00638175	Tnrc6b	15	1	protein_coding	trinucleotide repeat containing 6b [Source:MGI Symbol;Acc:MGI:2443730]
ENSMUSG00000000605	3751.73	-0.196318	0.0569138	-3.44939	0.000561849	0.0063832	Clcn4	7	-1	protein_coding	chloride channel, voltage-sensitive 4 [Source:MGI Symbol;Acc:MGI:104571]
ENSMUSG00000026049	514.188	-0.306953	0.0890046	-3.44874	0.000563219	0.00639085	Tex30	1	-1	protein_coding	testis expressed 30 [Source:MGI Symbol;Acc:MGI:1922873]
ENSMUSG00000040720	6072	-0.162949	0.0472502	-3.44864	0.000563414	0.00639085	Virma	4	1	protein_coding	vir like m6A methyltransferase associated [Source:MGI Symbol;Acc:MGI:1913435]
ENSMUSG00000021929	3285.61	-0.182896	0.0530528	-3.44744	0.000565929	0.00641173	Kpna3	14	-1	protein_coding	karyopherin (importin) alpha 3 [Source:MGI Symbol;Acc:MGI:1100863]
ENSMUSG00000039055	90.1108	0.865497	0.251063	3.44733	0.000566149	0.00641173	Eme1	11	-1	protein_coding	essential meiotic structure-specific endonuclease 1 [Source:MGI Symbol;Acc:MGI:3576783]
ENSMUSG00000079260	884.415	-0.32217	0.0934739	-3.44664	0.000567614	0.00642326	Tmppe	9	1	protein_coding	transmembrane protein with metallophosphoesterase domain [Source:MGI Symbol;Acc:MGI:5317335]
ENSMUSG00000031633	2859.37	0.22917	0.0664962	3.44637	0.000568181	0.0064246	Slc25a4	8	-1	protein_coding	solute carrier family 25 (mitochondrial carrier, adenine nucleotide translocator), member 4 [Source:MGI Symbol;Acc:MGI:1353495]
ENSMUSG00000120390	316.949	-0.384829	0.111713	-3.44481	0.000571456	0.00645655		15	-1	lncRNA	novel transcript
ENSMUSG00000026307	1398.23	0.238342	0.069195	3.44449	0.000572136	0.00645915	Scly	1	1	protein_coding	selenocysteine lyase [Source:MGI Symbol;Acc:MGI:1355310]
ENSMUSG00000057637	10344.6	-0.173911	0.0505039	-3.44352	0.000574189	0.00647724	Prdm2	4	-1	protein_coding	PR domain containing 2, with ZNF domain [Source:MGI Symbol;Acc:MGI:107628]
ENSMUSG00000041840	510.428	0.325187	0.0944758	3.44201	0.000577399	0.00650832	Haus1	18	-1	protein_coding	HAUS augmin-like complex, subunit 1 [Source:MGI Symbol;Acc:MGI:2385076]
ENSMUSG00000053684	719.044	0.256088	0.0744337	3.44049	0.000580671	0.00654007	Kics2	10	1	protein_coding	KICSTOR subunit 2 [Source:MGI Symbol;Acc:MGI:2670984]
ENSMUSG00000001441	3057.64	-0.179692	0.0522509	-3.43902	0.000583815	0.00657032	Npepps	11	-1	protein_coding	aminopeptidase puromycin sensitive [Source:MGI Symbol;Acc:MGI:1101358]
ENSMUSG00000062175	472.491	-0.344928	0.100404	-3.43541	0.000591666	0.00665347	Tgif2	2	1	protein_coding	TGFB-induced factor homeobox 2 [Source:MGI Symbol;Acc:MGI:1915299]
ENSMUSG00000032109	246.223	0.530076	0.154358	3.43406	0.000594609	0.00668132	Nlrx1	9	-1	protein_coding	NLR family member X1 [Source:MGI Symbol;Acc:MGI:2429611]
ENSMUSG00000027879	1555.8	-0.213849	0.0622773	-3.43382	0.00059515	0.00668217	Sec22b	3	1	protein_coding	SEC22 homolog B, vesicle trafficking protein [Source:MGI Symbol;Acc:MGI:1338759]
ENSMUSG00000029603	14301.6	0.190225	0.0554096	3.43307	0.000596791	0.00669474	Dtx1	5	-1	protein_coding	deltex 1, E3 ubiquitin ligase [Source:MGI Symbol;Acc:MGI:1352744]
ENSMUSG00000035575	2776.86	-0.199925	0.0582383	-3.43288	0.000597203	0.00669474	Utp6	11	-1	protein_coding	UTP6 small subunit processome component [Source:MGI Symbol;Acc:MGI:2445193]
ENSMUSG00000034538	215.713	-0.418239	0.121932	-3.43011	0.000603342	0.00675303	Zfp418	7	1	protein_coding	zinc finger protein 418 [Source:MGI Symbol;Acc:MGI:2444763]
ENSMUSG00000042595	1096.73	-0.247166	0.0720579	-3.43011	0.000603344	0.00675303	Fam199x	X	1	protein_coding	family with sequence similarity 199, X-linked [Source:MGI Symbol;Acc:MGI:2384304]
ENSMUSG00000027007	2318.58	-0.204813	0.0597254	-3.42925	0.000605245	0.00676903	Itprid2	2	1	protein_coding	ITPR interacting domain containing 2 [Source:MGI Symbol;Acc:MGI:1917849]
ENSMUSG00000035847	3189.61	-0.226093	0.0659416	-3.42869	0.000606501	0.00677779	Ids	X	-1	protein_coding	iduronate 2-sulfatase [Source:MGI Symbol;Acc:MGI:96417]
ENSMUSG00000037553	12043.3	-0.15394	0.0449012	-3.42842	0.000607095	0.00677915	Zdhhc18	4	-1	protein_coding	zinc finger, DHHC domain containing 18 [Source:MGI Symbol;Acc:MGI:3527792]
ENSMUSG00000022960	2112.72	-0.212054	0.0618826	-3.42671	0.000610942	0.00681681	Donson	16	-1	protein_coding	downstream neighbor of SON [Source:MGI Symbol;Acc:MGI:1890621]
ENSMUSG00000078810	6.95524	-3.13095	0.913775	-3.42639	0.000611662	NA	Gp6	7	-1	protein_coding	glycoprotein 6 (platelet) [Source:MGI Symbol;Acc:MGI:1889810]
ENSMUSG00000063358	10293.7	-0.151526	0.0442262	-3.42615	0.000612205	0.00682418	Mapk1	16	1	protein_coding	mitogen-activated protein kinase 1 [Source:MGI Symbol;Acc:MGI:1346858]
ENSMUSG00000107749	158.363	0.681715	0.198983	3.42599	0.000612555	0.00682418	Gm44321	6	1	TEC	predicted gene, 44321 [Source:MGI Symbol;Acc:MGI:5690713]
ENSMUSG00000046733	10.7597	-2.1312	0.622143	-3.42558	0.000613479	0.00682917	Gprc5a	6	1	protein_coding	G protein-coupled receptor, family C, group 5, member A [Source:MGI Symbol;Acc:MGI:1891250]
ENSMUSG00000021179	1455.32	0.226085	0.066058	3.42253	0.000620414	0.00690102	Nrde2	12	-1	protein_coding	nrde-2 necessary for RNA interference, domain containing [Source:MGI Symbol;Acc:MGI:2670969]
ENSMUSG00000028233	3081.66	-0.17437	0.0510096	-3.41837	0.000629975	0.00699779	Tgs1	4	1	protein_coding	trimethylguanosine synthase 1 [Source:MGI Symbol;Acc:MGI:2151797]
ENSMUSG00000038023	3598.62	-0.167683	0.0490543	-3.41832	0.000630089	0.00699779	Atp6v0a2	5	1	protein_coding	ATPase, H+ transporting, lysosomal V0 subunit A2 [Source:MGI Symbol;Acc:MGI:104855]
ENSMUSG00000044791	14405.1	-0.166106	0.0486074	-3.4173	0.000632453	0.00701862	Setd2	9	1	protein_coding	SET domain containing 2 [Source:MGI Symbol;Acc:MGI:1918177]
ENSMUSG00000034042	5677.13	-0.15531	0.0454543	-3.41683	0.000633556	0.00702542	Gpbp1l1	4	1	protein_coding	GC-rich promoter binding protein 1-like 1 [Source:MGI Symbol;Acc:MGI:1924360]
ENSMUSG00000075232	1901.28	-0.25139	0.0736022	-3.41553	0.00063658	0.0070535	Amd1	10	-1	protein_coding	S-adenosylmethionine decarboxylase 1 [Source:MGI Symbol;Acc:MGI:88004]
ENSMUSG00000016534	3604.73	-0.206065	0.0603363	-3.41527	0.000637179	0.0070547	Lamp2	X	-1	protein_coding	lysosomal-associated membrane protein 2 [Source:MGI Symbol;Acc:MGI:96748]
ENSMUSG00000022299	1527.31	-0.200229	0.0586434	-3.41434	0.000639359	0.00707337	Slc25a32	15	-1	protein_coding	solute carrier family 25, member 32 [Source:MGI Symbol;Acc:MGI:1917156]
ENSMUSG00000039704	1501.24	-0.205108	0.0601111	-3.41215	0.000644517	0.00712494	Lmbrd2	15	1	protein_coding	LMBR1 domain containing 2 [Source:MGI Symbol;Acc:MGI:2444173]
ENSMUSG00000025103	3549.64	-0.166806	0.0489054	-3.4108	0.000647728	0.00715492	Btbd1	7	-1	protein_coding	BTB (POZ) domain containing 1 [Source:MGI Symbol;Acc:MGI:1933765]
ENSMUSG00000032198	412.95	0.35826	0.105094	3.40896	0.000652121	0.00719791	Dock6	9	-1	protein_coding	dedicator of cytokinesis 6 [Source:MGI Symbol;Acc:MGI:1914789]
ENSMUSG00000022681	1697.99	0.237018	0.0695794	3.40643	0.000658183	0.00725924	Ntan1	16	1	protein_coding	N-terminal Asn amidase [Source:MGI Symbol;Acc:MGI:108471]
ENSMUSG00000044199	5739.26	-0.210314	0.0617658	-3.40502	0.000661583	0.00728954	S1pr4	10	-1	protein_coding	sphingosine-1-phosphate receptor 4 [Source:MGI Symbol;Acc:MGI:1333809]
ENSMUSG00000055980	12.9971	-1.96805	0.578008	-3.40487	0.000661946	0.00728954	Irs1	1	-1	protein_coding	insulin receptor substrate 1 [Source:MGI Symbol;Acc:MGI:99454]
ENSMUSG00000022378	12335.1	0.193958	0.0569713	3.40449	0.000662886	0.00729429	Cyrib	15	-1	protein_coding	CYFIP related Rac1 interactor B [Source:MGI Symbol;Acc:MGI:1923520]
ENSMUSG00000037321	14605.1	0.204625	0.0601195	3.40363	0.000664973	0.00731142	Tap1	17	1	protein_coding	transporter 1, ATP-binding cassette, sub-family B (MDR/TAP) [Source:MGI Symbol;Acc:MGI:98483]
ENSMUSG00000050244	6166.4	-0.187662	0.0551433	-3.40316	0.000666108	0.00731142	Heatr1	13	1	protein_coding	HEAT repeat containing 1 [Source:MGI Symbol;Acc:MGI:2442524]
ENSMUSG00000020134	4323.75	-0.184556	0.0542321	-3.40308	0.00066631	0.00731142	Peli1	11	1	protein_coding	pellino 1 [Source:MGI Symbol;Acc:MGI:1914495]
ENSMUSG00000032803	7358.8	-0.165374	0.0485965	-3.40301	0.000666481	0.00731142	Cdv3	9	-1	protein_coding	carnitine deficiency-associated gene expressed in ventricle 3 [Source:MGI Symbol;Acc:MGI:2448759]
ENSMUSG00000025949	6289.2	-0.268298	0.0788467	-3.40278	0.000667042	0.00731198	Pikfyve	1	1	protein_coding	phosphoinositide kinase, FYVE type zinc finger containing [Source:MGI Symbol;Acc:MGI:1335106]
ENSMUSG00000047248	5341.38	-0.186703	0.0548846	-3.40173	0.000669603	0.00733445	C2cd3	7	1	protein_coding	C2 calcium-dependent domain containing 3 [Source:MGI Symbol;Acc:MGI:2142166]
ENSMUSG00000026213	4872.29	0.202007	0.0593916	3.40127	0.000670732	0.00734121	Stk11ip	1	1	protein_coding	serine/threonine kinase 11 interacting protein [Source:MGI Symbol;Acc:MGI:1918978]
ENSMUSG00000047648	532.248	-0.284231	0.0835745	-3.40093	0.000671571	0.0073448	Fbxo30	10	1	protein_coding	F-box protein 30 [Source:MGI Symbol;Acc:MGI:1919115]
ENSMUSG00000048175	1047.12	0.222812	0.0655476	3.39924	0.000675732	0.00738468	Asb8	15	-1	protein_coding	ankyrin repeat and SOCS box-containing 8 [Source:MGI Symbol;Acc:MGI:1925791]
ENSMUSG00000021969	7365.59	-0.167843	0.0493969	-3.39786	0.000679163	0.00741653	Zdhhc20	14	-1	protein_coding	zinc finger, DHHC domain containing 20 [Source:MGI Symbol;Acc:MGI:1923215]
ENSMUSG00000001445	1881.19	0.196974	0.0579816	3.39718	0.000680835	0.00742912	Mrpl10	11	1	protein_coding	mitochondrial ribosomal protein L10 [Source:MGI Symbol;Acc:MGI:1333801]
ENSMUSG00000037622	2161.02	-0.214472	0.0631468	-3.3964	0.00068278	0.00744469	Wdtc1	4	-1	protein_coding	WD and tetratricopeptide repeats 1 [Source:MGI Symbol;Acc:MGI:2685541]
ENSMUSG00000041679	127.075	0.525294	0.154673	3.39616	0.000683373	0.0074455	Fbxl9	8	-1	protein_coding	F-box and leucine-rich repeat protein 9 [Source:MGI Symbol;Acc:MGI:2443262]
ENSMUSG00000060475	5205.69	-0.165545	0.0487511	-3.39572	0.00068448	0.0074519	Wtap	17	-1	protein_coding	WT1 associating protein [Source:MGI Symbol;Acc:MGI:1926395]
ENSMUSG00000041915	2311.7	-0.197882	0.058293	-3.3946	0.000687283	0.00747674	Ammecr1l	18	1	protein_coding	AMME chromosomal region gene 1-like [Source:MGI Symbol;Acc:MGI:2442711]
ENSMUSG00000040009	40.4837	2.80308	0.826432	3.39178	0.000694395	0.00754589	Gnaz	10	1	protein_coding	guanine nucleotide binding protein, alpha z subunit [Source:MGI Symbol;Acc:MGI:95780]
ENSMUSG00000025332	8046.48	-0.566068	0.1669	-3.39167	0.000694691	0.00754589	Kdm5c	X	1	protein_coding	lysine (K)-specific demethylase 5C [Source:MGI Symbol;Acc:MGI:99781]
ENSMUSG00000044703	279.678	0.398167	0.117424	3.39084	0.000696783	0.00756289	Phf11a	14	-1	protein_coding	PHD finger protein 11A [Source:MGI Symbol;Acc:MGI:1918441]
ENSMUSG00000015501	8643.43	-0.241095	0.0711129	-3.39031	0.000698133	0.00757181	Hivep2	10	1	protein_coding	human immunodeficiency virus type I enhancer binding protein 2 [Source:MGI Symbol;Acc:MGI:1338076]
ENSMUSG00000028295	414.341	0.319377	0.0942737	3.38776	0.000704657	0.0076368	Smim8	4	-1	protein_coding	small integral membrane protein 8 [Source:MGI Symbol;Acc:MGI:1913541]
ENSMUSG00000042594	13017.4	-0.166714	0.0492377	-3.38589	0.000709466	0.00768311	Sh2b3	5	-1	protein_coding	SH2B adaptor protein 3 [Source:MGI Symbol;Acc:MGI:893598]
ENSMUSG00000026608	1929.56	-0.212199	0.0626901	-3.38488	0.000712082	0.00769986	Kctd3	1	-1	protein_coding	potassium channel tetramerisation domain containing 3 [Source:MGI Symbol;Acc:MGI:2444629]
ENSMUSG00000029458	3490.59	-0.158002	0.0466788	-3.38488	0.000712086	0.00769986	Brap	5	1	protein_coding	BRCA1 associated protein [Source:MGI Symbol;Acc:MGI:1919649]
ENSMUSG00000069565	4551.05	0.222002	0.0656138	3.38347	0.000715752	0.00772892	Dazap1	10	1	protein_coding	DAZ associated protein 1 [Source:MGI Symbol;Acc:MGI:1917498]
ENSMUSG00000062101	362.518	0.377995	0.111724	3.38331	0.00071619	0.00772892	Zfp119b	17	-1	protein_coding	zinc finger protein 119b [Source:MGI Symbol;Acc:MGI:2385323]
ENSMUSG00000024524	82.4505	0.724329	0.214097	3.38317	0.000716534	0.00772892	Gnal	18	1	protein_coding	guanine nucleotide binding protein, alpha stimulating, olfactory type [Source:MGI Symbol;Acc:MGI:95774]
ENSMUSG00000038056	13662.9	-0.329571	0.0974192	-3.38302	0.000716928	0.00772892	Kmt2c	5	-1	protein_coding	lysine (K)-specific methyltransferase 2C [Source:MGI Symbol;Acc:MGI:2444959]
ENSMUSG00000108181	110.101	-0.598069	0.176815	-3.38246	0.000718407	0.00773906	C030015A19Rik	6	1	TEC	RIKEN cDNA C030015A19 gene [Source:MGI Symbol;Acc:MGI:1924668]
ENSMUSG00000095432	1501.33	-0.192706	0.0570277	-3.37917	0.00072705	0.00782628	Zfp748	13	-1	protein_coding	zinc finger protein 748 [Source:MGI Symbol;Acc:MGI:1916455]
ENSMUSG00000052769	14.4803	1.82457	0.540042	3.37857	0.00072864	0.00783752	Gm9889	3	1	lncRNA	predicted gene 9889 [Source:MGI Symbol;Acc:MGI:3642568]
ENSMUSG00000066152	313.201	-0.378479	0.112064	-3.37734	0.000731908	0.00786678	Slc31a2	4	1	protein_coding	solute carrier family 31, member 2 [Source:MGI Symbol;Acc:MGI:1333844]
ENSMUSG00000017550	796.142	0.314197	0.0931013	3.37479	0.000738733	0.00793267	Atad5	11	1	protein_coding	ATPase family, AAA domain containing 5 [Source:MGI Symbol;Acc:MGI:2442925]
ENSMUSG00000045482	10375.9	-0.285821	0.084697	-3.37463	0.000739144	0.00793267	Trrap	5	1	protein_coding	transformation/transcription domain-associated protein [Source:MGI Symbol;Acc:MGI:2153272]
ENSMUSG00000022263	1904.18	-0.22339	0.0662107	-3.37392	0.000741055	0.00794723	Trio	15	-1	protein_coding	triple functional domain (PTPRF interacting) [Source:MGI Symbol;Acc:MGI:1927230]
ENSMUSG00000021703	2016.91	-0.281564	0.0835269	-3.37094	0.000749125	0.00802778	Serinc5	13	1	protein_coding	serine incorporator 5 [Source:MGI Symbol;Acc:MGI:2444223]
ENSMUSG00000015605	3270.67	-0.187071	0.0555214	-3.36934	0.000753483	0.00806846	Srf	17	-1	protein_coding	serum response factor [Source:MGI Symbol;Acc:MGI:106658]
ENSMUSG00000035031	4.54695	4.03629	1.19817	3.3687	0.000755233	NA	C8a	4	-1	protein_coding	complement component 8, alpha polypeptide [Source:MGI Symbol;Acc:MGI:2668347]
ENSMUSG00000070733	8145.44	-0.306255	0.0909149	-3.36859	0.000755525	0.0080818	Fryl	5	-1	protein_coding	FRY like transcription coactivator [Source:MGI Symbol;Acc:MGI:1919563]
ENSMUSG00000096054	2626.85	-0.245661	0.0729296	-3.36847	0.000755856	0.0080818	Syne1	10	-1	protein_coding	spectrin repeat containing, nuclear envelope 1 [Source:MGI Symbol;Acc:MGI:1927152]
ENSMUSG00000041625	396.077	0.332109	0.0986015	3.3682	0.000756614	0.00808388	Ggact	14	-1	protein_coding	gamma-glutamylamine cyclotransferase [Source:MGI Symbol;Acc:MGI:2385008]
ENSMUSG00000038323	613.468	-0.314654	0.0934416	-3.36738	0.000758849	0.00809946	1700066M21Rik	1	1	protein_coding	RIKEN cDNA 1700066M21 gene [Source:MGI Symbol;Acc:MGI:1920717]
ENSMUSG00000021253	251.24	0.672969	0.199857	3.36726	0.000759201	0.00809946	Tgfb3	12	-1	protein_coding	transforming growth factor, beta 3 [Source:MGI Symbol;Acc:MGI:98727]
ENSMUSG00000035873	10.532	2.37816	0.706547	3.36589	0.000762967	NA	Pawr	10	1	protein_coding	PRKC, apoptosis, WT1, regulator [Source:MGI Symbol;Acc:MGI:2149961]
ENSMUSG00000040464	554.774	0.332322	0.098739	3.36566	0.00076361	0.00814044	Gtpbp10	5	-1	protein_coding	GTP-binding protein 10 (putative) [Source:MGI Symbol;Acc:MGI:2385599]
ENSMUSG00000023456	2668.43	0.291318	0.0866253	3.36297	0.000771098	0.00821417	Tpi1	6	-1	protein_coding	triosephosphate isomerase 1 [Source:MGI Symbol;Acc:MGI:98797]
ENSMUSG00000033060	160.863	2.48101	0.737926	3.36214	0.000773415	0.00823274	Lmo7	14	1	protein_coding	LIM domain only 7 [Source:MGI Symbol;Acc:MGI:1353586]
ENSMUSG00000037894	2556.65	0.308849	0.0919078	3.36042	0.000778231	0.00827787	H2az1	3	1	protein_coding	H2A.Z variant histone 1 [Source:MGI Symbol;Acc:MGI:1888388]
ENSMUSG00000031016	447.327	0.359507	0.10702	3.35924	0.000781572	0.00830724	Wee1	7	1	protein_coding	WEE 1 homolog 1 (S. pombe) [Source:MGI Symbol;Acc:MGI:103075]
ENSMUSG00000020120	13670.9	0.186259	0.055464	3.35819	0.000784534	0.00833046	Plek	11	-1	protein_coding	pleckstrin [Source:MGI Symbol;Acc:MGI:1860485]
ENSMUSG00000038095	11051.6	-0.190803	0.0568212	-3.35795	0.000785237	0.00833046	Sbno1	5	-1	protein_coding	strawberry notch 1 [Source:MGI Symbol;Acc:MGI:2384298]
ENSMUSG00000056692	5046.38	-0.17974	0.0535284	-3.35786	0.000785498	0.00833046	Ilrun	17	-1	protein_coding	inflammation and lipid regulator with UBA-like and NBR1-like domains [Source:MGI Symbol;Acc:MGI:106281]
ENSMUSG00000032737	1078.9	0.273941	0.0816229	3.35618	0.000790265	0.00837483	Inppl1	7	-1	protein_coding	inositol polyphosphate phosphatase-like 1 [Source:MGI Symbol;Acc:MGI:1333787]
ENSMUSG00000028437	2293.58	-0.240353	0.0716288	-3.35554	0.000792113	0.00838821	Ubap1	4	1	protein_coding	ubiquitin-associated protein 1 [Source:MGI Symbol;Acc:MGI:2149543]
ENSMUSG00000049739	8393.04	-0.196362	0.0585442	-3.35408	0.000796305	0.00842639	Zfp646	7	1	protein_coding	zinc finger protein 646 [Source:MGI Symbol;Acc:MGI:3665412]
ENSMUSG00000010554	2085.26	-0.199309	0.0594342	-3.35344	0.000798142	0.00843961	Mettl16	11	1	protein_coding	methyltransferase like 16 [Source:MGI Symbol;Acc:MGI:1914743]
ENSMUSG00000055322	67.351	-0.719348	0.214566	-3.35258	0.000800633	0.00845971	Tns1	1	-1	protein_coding	tensin 1 [Source:MGI Symbol;Acc:MGI:104552]
ENSMUSG00000039108	1745.92	-0.20113	0.0600494	-3.34941	0.00080985	0.00854796	Lsm14b	2	1	protein_coding	LSM family member 14B [Source:MGI Symbol;Acc:MGI:3040677]
ENSMUSG00000068457	435.2	12.1602	3.63072	3.34925	0.000810295	0.00854796	Uty	Y	-1	protein_coding	ubiquitously transcribed tetratricopeptide repeat containing, Y-linked [Source:MGI Symbol;Acc:MGI:894810]
ENSMUSG00000018761	1201.88	0.202153	0.0603615	3.34904	0.000810908	0.00854796	Mpdu1	11	-1	protein_coding	mannose-P-dolichol utilization defect 1 [Source:MGI Symbol;Acc:MGI:1346040]
ENSMUSG00000025858	1494.42	0.208468	0.0622499	3.34889	0.000811368	0.00854796	Get4	5	1	protein_coding	golgi to ER traffic protein 4 [Source:MGI Symbol;Acc:MGI:1914854]
ENSMUSG00000046722	12526.2	-0.152971	0.0456812	-3.34867	0.000812009	0.00854844	Cdc42se1	3	1	protein_coding	CDC42 small effector 1 [Source:MGI Symbol;Acc:MGI:1889510]
ENSMUSG00000040139	564.469	0.314015	0.0938267	3.34675	0.000817638	0.00860138	9430038I01Rik	7	-1	protein_coding	RIKEN cDNA 9430038I01 gene [Source:MGI Symbol;Acc:MGI:1924502]
ENSMUSG00000035356	1294.41	0.371201	0.110964	3.34525	0.000822092	0.00864191	Nfkbiz	16	-1	protein_coding	nuclear factor of kappa light polypeptide gene enhancer in B cells inhibitor, zeta [Source:MGI Symbol;Acc:MGI:1931595]
ENSMUSG00000024340	588.375	0.406452	0.121542	3.34412	0.000825436	0.00865676	Btnl2	17	1	protein_coding	butyrophilin-like 2 [Source:MGI Symbol;Acc:MGI:1859549]
ENSMUSG00000026784	220.231	0.449448	0.1344	3.3441	0.000825487	0.00865676	Pdss1	2	1	protein_coding	prenyl (solanesyl) diphosphate synthase, subunit 1 [Source:MGI Symbol;Acc:MGI:1889278]
ENSMUSG00000047798	404.495	0.578117	0.17288	3.34403	0.000825708	0.00865676	Cd300lf	11	-1	protein_coding	CD300 molecule like family member F [Source:MGI Symbol;Acc:MGI:2442359]
ENSMUSG00000013646	1023.38	-0.242797	0.0726076	-3.34396	0.000825918	0.00865676	Sh3bp5l	11	1	protein_coding	SH3 binding domain protein 5 like [Source:MGI Symbol;Acc:MGI:1933124]
ENSMUSG00000020573	7085.86	-0.196524	0.0587846	-3.34313	0.000828399	0.00867642	Pik3cg	12	-1	protein_coding	phosphatidylinositol-4,5-bisphosphate 3-kinase catalytic subunit gamma [Source:MGI Symbol;Acc:MGI:1353576]
ENSMUSG00000047412	3821.1	-0.241254	0.072187	-3.34207	0.000831551	0.00870308	Zbtb44	9	1	protein_coding	zinc finger and BTB domain containing 44 [Source:MGI Symbol;Acc:MGI:1925123]
ENSMUSG00000006728	3871.26	0.19122	0.05723	3.34126	0.000833992	0.00872226	Cdk4	10	1	protein_coding	cyclin-dependent kinase 4 [Source:MGI Symbol;Acc:MGI:88357]
ENSMUSG00000076596	754.82	-0.296805	0.0888368	-3.34102	0.000834717	0.00872349	Igkv3-10	6	1	IG_V_gene	immunoglobulin kappa variable 3-10 [Source:MGI Symbol;Acc:MGI:1330821]
ENSMUSG00000042082	977.775	0.309348	0.092607	3.34044	0.000836445	0.00873519	Arsb	13	1	protein_coding	arylsulfatase B [Source:MGI Symbol;Acc:MGI:88075]
ENSMUSG00000003752	637.65	-0.254252	0.076131	-3.33967	0.00083878	0.00875321	Itpkc	7	-1	protein_coding	inositol 1,4,5-trisphosphate 3-kinase C [Source:MGI Symbol;Acc:MGI:2442554]
ENSMUSG00000040423	6470.37	-0.267905	0.0802552	-3.33817	0.000843332	0.00879431	Rc3h1	1	1	protein_coding	RING CCCH (C3H) domains 1 [Source:MGI Symbol;Acc:MGI:2685397]
ENSMUSG00000021624	14723.5	0.259591	0.0777693	3.33796	0.000843962	0.00879449	Cd180	13	1	protein_coding	CD180 antigen [Source:MGI Symbol;Acc:MGI:1194924]
ENSMUSG00000048920	1766.11	-0.205857	0.0617229	-3.33517	0.000852458	0.00886639	Fkrp	7	-1	protein_coding	fukutin related protein [Source:MGI Symbol;Acc:MGI:2447586]
ENSMUSG00000039456	7029.75	-0.143873	0.0431389	-3.33512	0.000852627	0.00886639	Morc3	16	1	protein_coding	microrchidia 3 [Source:MGI Symbol;Acc:MGI:2136841]
ENSMUSG00000020359	775.734	0.26491	0.0794312	3.33509	0.000852716	0.00886639	Phykpl	11	1	protein_coding	5-phosphohydroxy-L-lysine phospholyase [Source:MGI Symbol;Acc:MGI:1920197]
ENSMUSG00000020668	764.999	-0.321761	0.0965136	-3.33384	0.000856548	0.00889978	Kif3c	12	1	protein_coding	kinesin family member 3C [Source:MGI Symbol;Acc:MGI:107979]
ENSMUSG00000045973	3345.85	-0.165363	0.0496139	-3.33299	0.00085919	0.00892078	Slc25a51	4	-1	protein_coding	solute carrier family 25, member 51 [Source:MGI Symbol;Acc:MGI:2684984]
ENSMUSG00000027665	5830.38	-0.156341	0.0469399	-3.33066	0.000866415	0.00898929	Pik3ca	3	1	protein_coding	phosphatidylinositol-4,5-bisphosphate 3-kinase catalytic subunit alpha [Source:MGI Symbol;Acc:MGI:1206581]
ENSMUSG00000019970	839.628	-0.368198	0.110594	-3.32927	0.000870731	0.00902755	Sgk1	10	1	protein_coding	serum/glucocorticoid regulated kinase 1 [Source:MGI Symbol;Acc:MGI:1340062]
ENSMUSG00000024273	368.665	0.333813	0.100288	3.32853	0.000873046	0.00904501	2700062C07Rik	18	1	protein_coding	RIKEN cDNA 2700062C07 gene [Source:MGI Symbol;Acc:MGI:1915296]
ENSMUSG00000021087	178.891	0.619764	0.186239	3.32779	0.00087537	0.00906255	Rtn1	12	-1	protein_coding	reticulon 1 [Source:MGI Symbol;Acc:MGI:1933947]
ENSMUSG00000031766	77.0685	0.723339	0.217448	3.32649	0.000879459	0.00909831	Slc12a3	8	1	protein_coding	solute carrier family 12, member 3 [Source:MGI Symbol;Acc:MGI:108114]
ENSMUSG00000047878	3.60567	4.46387	1.34233	3.32546	0.000882721	NA	A4galt	15	-1	protein_coding	alpha 1,4-galactosyltransferase [Source:MGI Symbol;Acc:MGI:3512453]
ENSMUSG00000004317	1328.06	-0.284622	0.0856105	-3.32462	0.000885404	0.00914812	Clcn5	X	-1	protein_coding	chloride channel, voltage-sensitive 5 [Source:MGI Symbol;Acc:MGI:99486]
ENSMUSG00000037416	16754.2	-0.208965	0.0628556	-3.32452	0.000885711	0.00914812	Dmxl1	18	1	protein_coding	Dmx-like 1 [Source:MGI Symbol;Acc:MGI:2443926]
ENSMUSG00000020091	13972.5	-0.170822	0.0513847	-3.32437	0.000886186	0.00914812	Eif4ebp2	10	-1	protein_coding	eukaryotic translation initiation factor 4E binding protein 2 [Source:MGI Symbol;Acc:MGI:109198]
ENSMUSG00000031258	2502.59	-0.214962	0.0646817	-3.32338	0.000889326	0.00917393	Xkrx	X	-1	protein_coding	X-linked Kx blood group related, X-linked [Source:MGI Symbol;Acc:MGI:3584011]
ENSMUSG00000001054	1819.54	0.179915	0.0541613	3.32184	0.000894268	0.00921828	Rmnd5b	11	-1	protein_coding	required for meiotic nuclear division 5 homolog B [Source:MGI Symbol;Acc:MGI:1913339]
ENSMUSG00000097902	39.2714	1.01559	0.305753	3.32161	0.000894983	0.00921903	Gm26531	12	-1	lncRNA	predicted gene, 26531 [Source:MGI Symbol;Acc:MGI:5477025]
ENSMUSG00000020918	2805.35	-0.200809	0.0604781	-3.32036	0.000899005	0.00925382	Kat2a	11	-1	protein_coding	K(lysine) acetyltransferase 2A [Source:MGI Symbol;Acc:MGI:1343101]
ENSMUSG00000025025	608.186	-0.32596	0.0982139	-3.31888	0.000903808	0.00929659	Mxi1	19	1	protein_coding	MAX interactor 1, dimerization protein [Source:MGI Symbol;Acc:MGI:97245]
ENSMUSG00000034320	2135.52	-0.182686	0.0550955	-3.31581	0.000913786	0.00939249	Slc26a2	18	-1	protein_coding	solute carrier family 26 (sulfate transporter), member 2 [Source:MGI Symbol;Acc:MGI:892977]
ENSMUSG00000079737	326.904	-0.378767	0.114244	-3.31541	0.00091509	0.00939916	Bfar	16	1	transcribed_processed_pseudogene	bifunctional apoptosis regulator [Source:MGI Symbol;Acc:MGI:1914368]
ENSMUSG00000120912	194.372	0.580605	0.175209	3.31378	0.000920446	0.00944741		14	1	lncRNA	novel transcript, antisense to KO:Prkcdand Prkcd
ENSMUSG00000042410	4084.67	-0.150502	0.0454424	-3.31193	0.000926555	0.00950331	Agps	2	1	protein_coding	alkylglycerone phosphate synthase [Source:MGI Symbol;Acc:MGI:2443065]
ENSMUSG00000039501	4908.62	-0.180059	0.0543716	-3.31163	0.000927531	0.00950654	Znfx1	2	-1	protein_coding	zinc finger, NFX1-type containing 1 [Source:MGI Symbol;Acc:MGI:2138982]
ENSMUSG00000035840	1797.46	-0.202578	0.0611837	-3.31099	0.00092968	0.00952176	Lysmd3	13	1	protein_coding	LysM, putative peptidoglycan-binding, domain containing 3 [Source:MGI Symbol;Acc:MGI:1915906]
ENSMUSG00000024293	5391.36	-0.158279	0.0478096	-3.31061	0.000930943	0.00952789	Esco1	18	-1	protein_coding	establishment of sister chromatid cohesion N-acetyltransferase 1 [Source:MGI Symbol;Acc:MGI:1925055]
ENSMUSG00000031217	269.864	0.497752	0.150365	3.31029	0.000932009	0.009532	Efnb1	X	1	protein_coding	ephrin B1 [Source:MGI Symbol;Acc:MGI:102708]
ENSMUSG00000028282	2601.43	-0.185109	0.0559422	-3.30894	0.000936492	0.00957103	Casp8ap2	4	1	protein_coding	caspase 8 associated protein 2 [Source:MGI Symbol;Acc:MGI:1349399]
ENSMUSG00000024654	1209.75	0.256571	0.0775926	3.30664	0.000944229	0.00964323	Asrgl1	19	-1	protein_coding	asparaginase like 1 [Source:MGI Symbol;Acc:MGI:1913764]
ENSMUSG00000028256	489.17	0.317126	0.0959687	3.30448	0.000951544	0.00971102	Odf2l	3	1	protein_coding	outer dense fiber of sperm tails 2-like [Source:MGI Symbol;Acc:MGI:1098600]
ENSMUSG00000007908	97.9528	-0.634464	0.192078	-3.30316	0.000956003	0.00973846	Hmgcll1	9	1	protein_coding	3-hydroxymethyl-3-methylglutaryl-Coenzyme A lyase-like 1 [Source:MGI Symbol;Acc:MGI:2446108]
ENSMUSG00000041797	15.0376	-2.07884	0.62939	-3.30295	0.00095675	0.00973846	Abca9	11	-1	protein_coding	ATP-binding cassette, sub-family A (ABC1), member 9 [Source:MGI Symbol;Acc:MGI:2386796]
ENSMUSG00000022565	13178.8	-0.286348	0.0866955	-3.30292	0.000956842	0.00973846	Plec	15	-1	protein_coding	plectin [Source:MGI Symbol;Acc:MGI:1277961]
ENSMUSG00000029534	308.616	0.611703	0.185202	3.30289	0.000956946	0.00973846	St7	6	1	protein_coding	suppression of tumorigenicity 7 [Source:MGI Symbol;Acc:MGI:1927450]
ENSMUSG00000083396	64.5233	-0.875538	0.265099	-3.30268	0.000957657	0.00973878	Gm15542	7	1	processed_pseudogene	predicted gene 15542 [Source:MGI Symbol;Acc:MGI:3782990]
ENSMUSG00000031101	16398.2	-0.162796	0.049297	-3.30235	0.000958768	0.00974318	Sash3	X	1	protein_coding	SAM and SH3 domain containing 3 [Source:MGI Symbol;Acc:MGI:1921381]
ENSMUSG00000031004	3541.3	1.4107	0.427593	3.29917	0.000969704	0.00984733	Mki67	7	-1	protein_coding	antigen identified by monoclonal antibody Ki 67 [Source:MGI Symbol;Acc:MGI:106035]
ENSMUSG00000045751	647.986	0.261719	0.0793491	3.29833	0.000972623	0.00986999	Mms22l	4	1	protein_coding	MMS22-like, DNA repair protein [Source:MGI Symbol;Acc:MGI:2684980]
ENSMUSG00000015668	531.525	0.300079	0.0910447	3.29595	0.000980899	0.00994694	Pdzd11	X	-1	protein_coding	PDZ domain containing 11 [Source:MGI Symbol;Acc:MGI:1919871]
ENSMUSG00000005360	7.04477	2.9745	0.902628	3.29538	0.000982888	NA	Slc1a3	15	-1	protein_coding	solute carrier family 1 (glial high affinity glutamate transporter), member 3 [Source:MGI Symbol;Acc:MGI:99917]
ENSMUSG00000021171	4620.9	-0.179337	0.0544249	-3.29514	0.000983736	0.00996866	Esyt2	12	1	protein_coding	extended synaptotagmin-like protein 2 [Source:MGI Symbol;Acc:MGI:1261845]
ENSMUSG00000034210	2822.39	-0.191199	0.0580285	-3.29491	0.00098452	0.00996956	Efcab14	4	1	protein_coding	EF-hand calcium binding domain 14 [Source:MGI Symbol;Acc:MGI:2442397]
ENSMUSG00000029655	5191.83	-0.157971	0.047951	-3.29442	0.000986257	0.00998011	N4bp2l2	5	-1	protein_coding	NEDD4 binding protein 2-like 2 [Source:MGI Symbol;Acc:MGI:2687207]
ENSMUSG00000022265	588.016	-0.331509	0.100636	-3.29413	0.000987262	0.00998324	Ank	15	1	protein_coding	progressive ankylosis [Source:MGI Symbol;Acc:MGI:3045421]
ENSMUSG00000032870	19531.2	-0.161734	0.0491186	-3.29272	0.000992221	0.0100263	Smap2	4	-1	protein_coding	small ArfGAP 2 [Source:MGI Symbol;Acc:MGI:1917030]
ENSMUSG00000031996	2150.74	-0.263511	0.0800372	-3.29235	0.000993536	0.0100325	Aplp2	9	-1	protein_coding	amyloid beta (A4) precursor-like protein 2 [Source:MGI Symbol;Acc:MGI:88047]
ENSMUSG00000042213	81.4623	0.696544	0.211712	3.29005	0.00100168	0.010103	Zfand4	6	1	protein_coding	zinc finger, AN1-type domain 4 [Source:MGI Symbol;Acc:MGI:1914742]
ENSMUSG00000034189	3578.59	-0.162365	0.0493514	-3.28999	0.00100192	0.010103	Hsdl1	8	-1	protein_coding	hydroxysteroid dehydrogenase like 1 [Source:MGI Symbol;Acc:MGI:1919802]
ENSMUSG00000051306	2023.28	-0.190703	0.0579694	-3.28971	0.00100289	0.0101057	Usp42	5	-1	protein_coding	ubiquitin specific peptidase 42 [Source:MGI Symbol;Acc:MGI:1924050]
ENSMUSG00000037656	926.559	0.232709	0.0707503	3.28916	0.00100486	0.0101185	Slc20a2	8	1	protein_coding	solute carrier family 20, member 2 [Source:MGI Symbol;Acc:MGI:97851]
ENSMUSG00000026385	826.384	0.255976	0.0778393	3.28852	0.00100717	0.0101345	Dbi	1	-1	protein_coding	diazepam binding inhibitor [Source:MGI Symbol;Acc:MGI:94865]
ENSMUSG00000060935	961.435	-0.231216	0.0703314	-3.28752	0.00101075	0.0101634	Tmem263	10	1	protein_coding	transmembrane protein 263 [Source:MGI Symbol;Acc:MGI:2143652]
ENSMUSG00000048154	20502.6	-0.35142	0.106908	-3.28711	0.00101221	0.010171	Kmt2d	15	-1	protein_coding	lysine (K)-specific methyltransferase 2D [Source:MGI Symbol;Acc:MGI:2682319]
ENSMUSG00000003420	1289.86	0.24143	0.0734584	3.28662	0.00101398	0.0101784	Fcgrt	7	-1	protein_coding	Fc fragment of IgG receptor and transporter [Source:MGI Symbol;Acc:MGI:103017]
ENSMUSG00000058163	282.45	-0.44488	0.135365	-3.28651	0.00101436	0.0101784	Gm5431	11	-1	protein_coding	predicted gene 5431 [Source:MGI Symbol;Acc:MGI:3645205]
ENSMUSG00000060261	3721.36	-0.219943	0.0669306	-3.28613	0.00101574	0.0101851	Gtf2i	5	-1	protein_coding	general transcription factor II I [Source:MGI Symbol;Acc:MGI:1202722]
ENSMUSG00000050248	7.629	2.70497	0.82333	3.2854	0.00101836	NA	Evc2	5	1	protein_coding	EvC ciliary complex subunit 2 [Source:MGI Symbol;Acc:MGI:1915775]
ENSMUSG00000020850	27960.9	-0.164174	0.0499754	-3.2851	0.00101945	0.0102152	Prpf8	11	1	protein_coding	pre-mRNA processing factor 8 [Source:MGI Symbol;Acc:MGI:2179381]
ENSMUSG00000024236	1742.61	-0.356009	0.108381	-3.28479	0.00102059	0.0102195	Svil	18	1	protein_coding	supervillin [Source:MGI Symbol;Acc:MGI:2147319]
ENSMUSG00000029204	7170.19	0.185499	0.0564931	3.28358	0.00102498	0.0102562	Rhoh	5	1	protein_coding	ras homolog family member H [Source:MGI Symbol;Acc:MGI:1921984]
ENSMUSG00000024665	42.374	2.5227	0.76833	3.28336	0.00102578	0.0102571	Fads2	19	-1	protein_coding	fatty acid desaturase 2 [Source:MGI Symbol;Acc:MGI:1930079]
ENSMUSG00000037370	2343.27	0.207902	0.0633544	3.28157	0.00103232	0.0103153	Enpp1	10	-1	protein_coding	ectonucleotide pyrophosphatase/phosphodiesterase 1 [Source:MGI Symbol;Acc:MGI:97370]
ENSMUSG00000004698	2864.2	-0.249772	0.0761269	-3.28099	0.00103442	0.0103272	Hdac9	12	-1	protein_coding	histone deacetylase 9 [Source:MGI Symbol;Acc:MGI:1931221]
ENSMUSG00000001741	17604.5	-0.174644	0.0532313	-3.28085	0.00103495	0.0103272	Il16	7	-1	protein_coding	interleukin 16 [Source:MGI Symbol;Acc:MGI:1270855]
ENSMUSG00000025351	35.3744	-1.19118	0.363179	-3.27988	0.00103851	0.0103529	Cd63	10	1	protein_coding	CD63 antigen [Source:MGI Symbol;Acc:MGI:99529]
ENSMUSG00000028820	15238.2	-0.176015	0.0536672	-3.27976	0.00103897	0.0103529	Sfpq	4	1	protein_coding	splicing factor proline/glutamine rich (polypyrimidine tract binding protein associated) [Source:MGI Symbol;Acc:MGI:1918764]
ENSMUSG00000028059	6937.32	-0.178828	0.0545292	-3.27949	0.00103995	0.0103555	Arhgef2	3	1	protein_coding	rho/rac guanine nucleotide exchange factor (GEF) 2 [Source:MGI Symbol;Acc:MGI:103264]
ENSMUSG00000002428	3880.82	-0.170296	0.0519654	-3.2771	0.0010488	0.0104364	Hltf	3	1	protein_coding	helicase-like transcription factor [Source:MGI Symbol;Acc:MGI:1196437]
ENSMUSG00000026728	12055.6	-0.249896	0.0763528	-3.27291	0.00106446	0.0105849	Vim	2	1	protein_coding	vimentin [Source:MGI Symbol;Acc:MGI:98932]
ENSMUSG00000043154	157.971	-0.524528	0.160306	-3.27203	0.00106777	0.010605	Ppp2r3a	9	-1	protein_coding	protein phosphatase 2, regulatory subunit B'', alpha [Source:MGI Symbol;Acc:MGI:2442104]
ENSMUSG00000043252	4288.07	-0.165739	0.0506539	-3.27198	0.00106797	0.010605	Tmem64	4	1	protein_coding	transmembrane protein 64 [Source:MGI Symbol;Acc:MGI:2140359]
ENSMUSG00000058470	5175.72	0.230515	0.0704832	3.2705	0.00107357	0.0106533	Gm8369	19	1	protein_coding	predicted gene 8369 [Source:MGI Symbol;Acc:MGI:3645380]
ENSMUSG00000034593	9977.46	-0.208207	0.063698	-3.26866	0.00108059	0.0107156	Myo5a	9	1	protein_coding	myosin VA [Source:MGI Symbol;Acc:MGI:105976]
ENSMUSG00000033444	5419.25	-0.151279	0.0463151	-3.2663	0.00108961	0.0107901	Specc1l	10	1	protein_coding	sperm antigen with calponin homology and coiled-coil domains 1-like [Source:MGI Symbol;Acc:MGI:1921642]
ENSMUSG00000040407	4997.46	-0.269665	0.0825595	-3.2663	0.00108961	0.0107901	Akap9	5	1	protein_coding	A kinase (PRKA) anchor protein (yotiao) 9 [Source:MGI Symbol;Acc:MGI:2178217]
ENSMUSG00000055560	153.893	-0.483372	0.147999	-3.26605	0.00109061	0.0107925	Zfp459	13	-1	protein_coding	zinc finger protein 459 [Source:MGI Symbol;Acc:MGI:3040701]
ENSMUSG00000033313	530.282	-0.280355	0.0858531	-3.26552	0.00109262	0.010805	Fbxl8	8	1	protein_coding	F-box and leucine-rich repeat protein 8 [Source:MGI Symbol;Acc:MGI:1354697]
ENSMUSG00000007872	2043.76	0.244726	0.0749662	3.26448	0.00109663	0.0108355	Id3	4	1	protein_coding	inhibitor of DNA binding 3 [Source:MGI Symbol;Acc:MGI:96398]
ENSMUSG00000021978	3541.84	-0.17135	0.0524915	-3.26433	0.00109722	0.0108355	Extl3	14	-1	protein_coding	exostosin-like glycosyltransferase 3 [Source:MGI Symbol;Acc:MGI:1860765]
ENSMUSG00000040164	21.5322	1.51404	0.46399	3.2631	0.00110201	0.0108698	Kcns1	2	-1	protein_coding	K+ voltage-gated channel, subfamily S, 1 [Source:MGI Symbol;Acc:MGI:1197019]
ENSMUSG00000028630	4250.6	-0.204167	0.0625693	-3.26305	0.00110221	0.0108698	Dyrk2	10	-1	protein_coding	dual-specificity tyrosine-(Y)-phosphorylation regulated kinase 2 [Source:MGI Symbol;Acc:MGI:1330301]
ENSMUSG00000030306	5.5728	2.95749	0.906415	3.26285	0.001103	NA	Tmtc1	6	-1	protein_coding	transmembrane and tetratricopeptide repeat containing 1 [Source:MGI Symbol;Acc:MGI:3039590]
ENSMUSG00000033943	10782.1	-0.205912	0.0631215	-3.26215	0.00110569	0.0108966	Mga	2	1	protein_coding	MAX gene associated [Source:MGI Symbol;Acc:MGI:1352483]
ENSMUSG00000104235	21.2013	1.28177	0.393007	3.26145	0.00110846	0.0109164	Gm37589	3	1	TEC	predicted gene, 37589 [Source:MGI Symbol;Acc:MGI:5610817]
ENSMUSG00000049971	6.03534	2.77126	0.849911	3.26065	0.00111157	NA	Glt1d1	5	1	protein_coding	glycosyltransferase 1 domain containing 1 [Source:MGI Symbol;Acc:MGI:2442755]
ENSMUSG00000038495	5538.21	-0.189548	0.0581542	-3.25941	0.00111645	0.0109876	Otud7b	3	1	protein_coding	OTU domain containing 7B [Source:MGI Symbol;Acc:MGI:2654703]
ENSMUSG00000013736	2716.18	0.18829	0.0577831	3.25856	0.0011198	0.011013	Trnt1	6	1	protein_coding	tRNA nucleotidyl transferase, CCA-adding, 1 [Source:MGI Symbol;Acc:MGI:1917297]
ENSMUSG00000021932	534.753	0.317022	0.0973139	3.25773	0.00112309	0.0110275	Rnaseh2b	14	1	protein_coding	ribonuclease H2, subunit B [Source:MGI Symbol;Acc:MGI:1914403]
ENSMUSG00000027692	1194.55	0.294174	0.0903019	3.25767	0.00112332	0.0110275	Tnik	3	1	protein_coding	TRAF2 and NCK interacting kinase [Source:MGI Symbol;Acc:MGI:1916264]
ENSMUSG00000032932	919.633	-0.271504	0.0833447	-3.2576	0.00112358	0.0110275	Hspa13	16	-1	protein_coding	heat shock protein 70 family, member 13 [Source:MGI Symbol;Acc:MGI:1309463]
ENSMUSG00000097245	283.562	0.390195	0.119831	3.25622	0.00112906	0.0110737	Gm5421	10	1	processed_pseudogene	predicted gene 5421 [Source:MGI Symbol;Acc:MGI:3645718]
ENSMUSG00000028568	1123.01	0.202682	0.0622728	3.25474	0.00113497	0.0111241	Btf3l4	4	-1	protein_coding	basic transcription factor 3-like 4 [Source:MGI Symbol;Acc:MGI:1915312]
ENSMUSG00000028587	55.1097	0.948888	0.291569	3.25442	0.00113623	0.0111289	Orc1	4	1	protein_coding	origin recognition complex, subunit 1 [Source:MGI Symbol;Acc:MGI:1328337]
ENSMUSG00000028149	6361.05	-0.176207	0.0541482	-3.25416	0.00113729	0.0111316	Rap1gds1	3	-1	protein_coding	RAP1, GTP-GDP dissociation stimulator 1 [Source:MGI Symbol;Acc:MGI:2385189]
ENSMUSG00000025092	284.273	0.462996	0.142307	3.2535	0.00113991	0.0111497	Hspa12a	19	-1	protein_coding	heat shock protein 12A [Source:MGI Symbol;Acc:MGI:1920692]
ENSMUSG00000010045	1141.58	-0.255856	0.0786489	-3.25314	0.00114136	0.0111562	Tmem115	9	1	protein_coding	transmembrane protein 115 [Source:MGI Symbol;Acc:MGI:1930765]
ENSMUSG00000074862	368.218	0.457195	0.140595	3.25187	0.00114648	0.0111986	BC025920	10	1	protein_coding	cDNA sequence BC025920 [Source:MGI Symbol;Acc:MGI:2670983]
ENSMUSG00000042857	48.9183	0.894028	0.274958	3.25151	0.00114796	0.0112047	Gm9776	13	-1	lncRNA	predicted gene 9776 [Source:MGI Symbol;Acc:MGI:3641792]
ENSMUSG00000037710	364.195	0.312102	0.0959958	3.2512	0.00114919	0.0112047	Cisd1	10	-1	protein_coding	CDGSH iron sulfur domain 1 [Source:MGI Symbol;Acc:MGI:1261855]
ENSMUSG00000020390	4028.83	-0.145449	0.0447391	-3.25105	0.0011498	0.0112047	Ube2b	11	-1	protein_coding	ubiquitin-conjugating enzyme E2B [Source:MGI Symbol;Acc:MGI:102944]
ENSMUSG00000053617	7174.16	-0.218709	0.0672756	-3.25094	0.00115023	0.0112047	Sh3pxd2a	19	-1	protein_coding	SH3 and PX domains 2A [Source:MGI Symbol;Acc:MGI:1298393]
ENSMUSG00000030319	393.842	0.304487	0.0936682	3.2507	0.00115121	0.0112067	Cand2	6	1	protein_coding	cullin-associated and neddylation-dissociated 2 (putative) [Source:MGI Symbol;Acc:MGI:1914338]
ENSMUSG00000004798	3063.21	-0.176061	0.0541686	-3.25024	0.00115309	0.0112174	Ulk2	11	-1	protein_coding	unc-51 like kinase 2 [Source:MGI Symbol;Acc:MGI:1352758]
ENSMUSG00000038268	620.696	-0.252435	0.077676	-3.24984	0.0011547	0.0112254	Ovca2	11	-1	protein_coding	candidate tumor suppressor in ovarian cancer 2 [Source:MGI Symbol;Acc:MGI:2179725]
ENSMUSG00000079543	712.175	-0.315488	0.0971142	-3.24863	0.00115961	0.0112656	Igkv13-85	6	-1	IG_V_gene	immunoglobulin kappa chain variable 13-85 [Source:MGI Symbol;Acc:MGI:4439827]
ENSMUSG00000037341	4159.43	-0.218898	0.0673957	-3.24796	0.00116237	0.0112848	Slc9a7	X	-1	protein_coding	solute carrier family 9 (sodium/hydrogen exchanger), member 7 [Source:MGI Symbol;Acc:MGI:2444530]
ENSMUSG00000023055	2319.26	-0.21625	0.0666275	-3.24566	0.00117181	0.0113686	Calcoco1	15	-1	protein_coding	calcium binding and coiled coil domain 1 [Source:MGI Symbol;Acc:MGI:1914738]
ENSMUSG00000092051	30.0425	1.07827	0.332335	3.24452	0.0011765	0.0114065	Gm17229	10	-1	transcribed_processed_pseudogene	predicted gene 17229 [Source:MGI Symbol;Acc:MGI:4938056]
ENSMUSG00000038301	699.822	0.331524	0.1022	3.24387	0.00117916	0.0114246	Snx10	6	1	protein_coding	sorting nexin 10 [Source:MGI Symbol;Acc:MGI:1919232]
ENSMUSG00000048039	3537.45	-0.159916	0.0493292	-3.24182	0.00118769	0.0114933	Isg20l2	3	1	protein_coding	interferon stimulated exonuclease gene 20-like 2 [Source:MGI Symbol;Acc:MGI:2140076]
ENSMUSG00000034297	23192.1	-0.208473	0.0643081	-3.24178	0.00118785	0.0114933	Med13	11	-1	protein_coding	mediator complex subunit 13 [Source:MGI Symbol;Acc:MGI:3029632]
ENSMUSG00000005370	2884.19	-0.227251	0.0701279	-3.24052	0.00119313	0.0115366	Msh6	17	1	protein_coding	mutS homolog 6 [Source:MGI Symbol;Acc:MGI:1343961]
ENSMUSG00000120160	25.78	1.20475	0.371836	3.24	0.00119528	0.0115495		3	1	lncRNA	novel transcript
ENSMUSG00000030802	1412.97	0.242944	0.0750034	3.23911	0.00119904	0.0115781	Bckdk	7	1	protein_coding	branched chain ketoacid dehydrogenase kinase [Source:MGI Symbol;Acc:MGI:1276121]
ENSMUSG00000020492	512.705	0.281499	0.0869124	3.23889	0.00119997	0.0115793	Ska2	11	1	protein_coding	spindle and kinetochore associated complex subunit 2 [Source:MGI Symbol;Acc:MGI:1913390]
ENSMUSG00000029050	3730.7	-0.272424	0.0841184	-3.23858	0.00120127	0.011584	Ski	4	-1	protein_coding	ski sarcoma viral oncogene homolog (avian) [Source:MGI Symbol;Acc:MGI:98310]
ENSMUSG00000026510	1276.89	-0.203284	0.0627764	-3.23823	0.00120275	0.0115905	Trp53bp2	1	1	protein_coding	transformation related protein 53 binding protein 2 [Source:MGI Symbol;Acc:MGI:2138319]
ENSMUSG00000044098	4932.41	-0.163317	0.0504527	-3.23704	0.00120778	0.0116312	Rsbn1	3	1	protein_coding	rosbin, round spermatid basic protein 1 [Source:MGI Symbol;Acc:MGI:2444993]
ENSMUSG00000042744	5469.58	-0.321612	0.0993788	-3.23622	0.00121124	0.0116566	Hectd4	5	1	protein_coding	HECT domain E3 ubiquitin protein ligase 4 [Source:MGI Symbol;Acc:MGI:3647820]
ENSMUSG00000027589	3723.07	-0.205552	0.06352	-3.23601	0.00121211	0.0116572	Pcmtd2	2	1	protein_coding	protein-L-isoaspartate (D-aspartate) O-methyltransferase domain containing 2 [Source:MGI Symbol;Acc:MGI:1923927]
ENSMUSG00000120328	757.525	0.288057	0.0890354	3.2353	0.00121513	0.0116784		13	-1	lncRNA	novel transcript
ENSMUSG00000051341	1260.6	-0.255744	0.0790606	-3.23478	0.00121735	0.011692	Zfp52	17	1	protein_coding	zinc finger protein 52 [Source:MGI Symbol;Acc:MGI:99199]
ENSMUSG00000020715	684.528	-0.264975	0.0819574	-3.23309	0.00122461	0.0117538	Ern1	11	-1	protein_coding	endoplasmic reticulum (ER) to nucleus signalling 1 [Source:MGI Symbol;Acc:MGI:1930134]
ENSMUSG00000031551	9.00671	2.08038	0.643945	3.23068	0.00123498	NA	Ido1	8	-1	protein_coding	indoleamine 2,3-dioxygenase 1 [Source:MGI Symbol;Acc:MGI:96416]
ENSMUSG00000028945	1751.77	-0.181924	0.0563203	-3.23016	0.00123721	0.0118609	Rheb	5	-1	protein_coding	Ras homolog enriched in brain [Source:MGI Symbol;Acc:MGI:97912]
ENSMUSG00000095630	2192.19	-0.194818	0.0603132	-3.23011	0.00123742	0.0118609	Igkv6-23	6	-1	IG_V_gene	immunoglobulin kappa variable 6-23 [Source:MGI Symbol;Acc:MGI:3711980]
ENSMUSG00000053219	4.61648	3.99015	1.23536	3.22995	0.0012381	NA	Raet1e	10	1	protein_coding	retinoic acid early transcript 1E [Source:MGI Symbol;Acc:MGI:2675273]
ENSMUSG00000012848	45093	-0.14157	0.0438455	-3.22883	0.00124299	0.0118999	Rps5	7	1	protein_coding	ribosomal protein S5 [Source:MGI Symbol;Acc:MGI:1097682]
ENSMUSG00000021957	9476.03	0.214074	0.0663015	3.22879	0.00124315	0.0118999	Tkt	14	1	protein_coding	transketolase [Source:MGI Symbol;Acc:MGI:105992]
ENSMUSG00000120240	82.6558	0.741179	0.229616	3.22791	0.001247	0.0119288		10	1	lncRNA	novel transcript
ENSMUSG00000053175	2702.48	-0.318742	0.0987619	-3.22738	0.00124932	0.011943	Bcl3	7	-1	protein_coding	B cell leukemia/lymphoma 3 [Source:MGI Symbol;Acc:MGI:88140]
ENSMUSG00000005371	6105.44	-0.158476	0.0491253	-3.22595	0.00125557	0.0119948	Fbxo11	17	-1	protein_coding	F-box protein 11 [Source:MGI Symbol;Acc:MGI:2147134]
ENSMUSG00000042066	17.0112	2.01173	0.623934	3.22427	0.00126293	0.0120571	Tmcc2	1	-1	protein_coding	transmembrane and coiled-coil domains 2 [Source:MGI Symbol;Acc:MGI:1916125]
ENSMUSG00000037649	15924.6	0.175185	0.0543544	3.22301	0.00126851	0.0121023	H2-DMa	17	1	protein_coding	histocompatibility 2, class II, locus DMa [Source:MGI Symbol;Acc:MGI:95921]
ENSMUSG00000046862	1356.79	0.228452	0.0708962	3.22235	0.00127143	0.0121221	Pramel12	4	1	protein_coding	PRAME like 12 [Source:MGI Symbol;Acc:MGI:2140473]
ENSMUSG00000024614	5165.45	-0.157453	0.0488917	-3.22044	0.00127994	0.0121951	Tmx3	18	1	protein_coding	thioredoxin-related transmembrane protein 3 [Source:MGI Symbol;Acc:MGI:2442418]
ENSMUSG00000056962	2053.52	-0.247349	0.0768131	-3.22014	0.0012813	0.0122	Jmjd6	11	-1	protein_coding	jumonji domain containing 6 [Source:MGI Symbol;Acc:MGI:1858910]
ENSMUSG00000038506	950.677	-0.230716	0.0716546	-3.21983	0.00128267	0.012205	Dcun1d2	8	-1	protein_coding	DCN1, defective in cullin neddylation 1, domain containing 2 (S. cerevisiae) [Source:MGI Symbol;Acc:MGI:2142792]
ENSMUSG00000021037	3244.93	-0.223119	0.0693274	-3.21835	0.00128932	0.0122601	Ahsa1	12	1	protein_coding	AHA1, activator of heat shock protein ATPase 1 [Source:MGI Symbol;Acc:MGI:2387603]
ENSMUSG00000034883	24.0281	1.45116	0.451013	3.21757	0.00129281	0.0122785	Lrr1	12	1	protein_coding	leucine rich repeat protein 1 [Source:MGI Symbol;Acc:MGI:1916956]
ENSMUSG00000020140	48.8842	0.950214	0.295323	3.21754	0.00129297	0.0122785	Lgr5	10	-1	protein_coding	leucine rich repeat containing G protein coupled receptor 5 [Source:MGI Symbol;Acc:MGI:1341817]
ENSMUSG00000037674	9620.3	-0.158437	0.04925	-3.217	0.00129538	0.0122932	Rfx7	9	1	protein_coding	regulatory factor X, 7 [Source:MGI Symbol;Acc:MGI:2442675]
ENSMUSG00000047238	23.7858	1.22469	0.380858	3.21562	0.00130164	0.0123383	Mageh1	X	-1	protein_coding	MAGE family member H1 [Source:MGI Symbol;Acc:MGI:1922875]
ENSMUSG00000022742	1272.71	-0.265304	0.082506	-3.21557	0.00130185	0.0123383	Cpox	16	1	protein_coding	coproporphyrinogen oxidase [Source:MGI Symbol;Acc:MGI:104841]
ENSMUSG00000086152	2.35797	4.61694	1.43604	3.21504	0.00130427	NA	Gm11454	2	1	lncRNA	predicted gene 11454 [Source:MGI Symbol;Acc:MGI:3650530]
ENSMUSG00000021111	11052.3	-0.130638	0.0406437	-3.21422	0.00130799	0.0123884	Papola	12	1	protein_coding	poly (A) polymerase alpha [Source:MGI Symbol;Acc:MGI:109301]
ENSMUSG00000102856	17.3787	1.44433	0.449383	3.21403	0.00130887	0.0123885	Gm37084	1	-1	TEC	predicted gene, 37084 [Source:MGI Symbol;Acc:MGI:5610312]
ENSMUSG00000020272	16576.7	-0.153303	0.0477107	-3.21319	0.00131271	0.0124167	Stk10	11	1	protein_coding	serine/threonine kinase 10 [Source:MGI Symbol;Acc:MGI:1099439]
ENSMUSG00000067818	9.1828	-2.05455	0.639551	-3.21248	0.00131594	NA	Myl9	2	1	protein_coding	myosin, light polypeptide 9, regulatory [Source:MGI Symbol;Acc:MGI:2138915]
ENSMUSG00000033102	468.378	0.299499	0.0932531	3.21168	0.00131962	0.0124701	Cdc14b	13	-1	protein_coding	CDC14 cell division cycle 14B [Source:MGI Symbol;Acc:MGI:2441808]
ENSMUSG00000069495	3941.95	-0.149545	0.0465645	-3.21157	0.0013201	0.0124701	Epc2	2	1	protein_coding	enhancer of polycomb homolog 2 [Source:MGI Symbol;Acc:MGI:1278321]
ENSMUSG00000041570	2368.64	-0.174595	0.0543747	-3.21097	0.00132288	0.0124882	Camsap2	1	-1	protein_coding	calmodulin regulated spectrin-associated protein family, member 2 [Source:MGI Symbol;Acc:MGI:1922434]
ENSMUSG00000078584	885.471	-0.220781	0.0687721	-3.21033	0.00132584	0.0125079	AU022252	4	-1	protein_coding	expressed sequence AU022252 [Source:MGI Symbol;Acc:MGI:2140466]
ENSMUSG00000041975	418.664	-0.312457	0.0973376	-3.21003	0.0013272	0.0125125	Mettl8	2	-1	protein_coding	methyltransferase like 8 [Source:MGI Symbol;Acc:MGI:2385142]
ENSMUSG00000047539	1449.16	-0.198952	0.0620001	-3.2089	0.00133243	0.0125536	Fbxo28	1	-1	protein_coding	F-box protein 28 [Source:MGI Symbol;Acc:MGI:1261890]
ENSMUSG00000063952	2531.48	-0.249343	0.0777281	-3.20789	0.00133714	0.0125896	Brpf3	17	1	protein_coding	bromodomain and PHD finger containing, 3 [Source:MGI Symbol;Acc:MGI:2146836]
ENSMUSG00000039477	5547.65	-0.260268	0.0811993	-3.2053	0.00134921	0.0126949	Tnrc18	5	-1	protein_coding	trinucleotide repeat containing 18 [Source:MGI Symbol;Acc:MGI:3648294]
ENSMUSG00000031557	18832.4	-0.130468	0.0407068	-3.20505	0.00135038	0.0126976	Plekha2	8	-1	protein_coding	pleckstrin homology domain-containing, family A (phosphoinositide binding specific) member 2 [Source:MGI Symbol;Acc:MGI:1928144]
ENSMUSG00000003847	8708.19	-0.311728	0.0973311	-3.20275	0.0013612	0.012791	Nfat5	8	1	protein_coding	nuclear factor of activated T cells 5 [Source:MGI Symbol;Acc:MGI:1859333]
ENSMUSG00000061731	329.437	-0.319627	0.0998791	-3.20013	0.00137364	0.0128994	Ext1	15	-1	protein_coding	exostosin glycosyltransferase 1 [Source:MGI Symbol;Acc:MGI:894663]
ENSMUSG00000028436	4701.18	-0.210155	0.0656845	-3.19946	0.00137686	0.0129213	Dcaf12	4	-1	protein_coding	DDB1 and CUL4 associated factor 12 [Source:MGI Symbol;Acc:MGI:1916220]
ENSMUSG00000043895	408.866	2.08076	0.650615	3.19814	0.00138319	0.0129702	S1pr2	9	-1	protein_coding	sphingosine-1-phosphate receptor 2 [Source:MGI Symbol;Acc:MGI:99569]
ENSMUSG00000040249	45.4865	-1.23781	0.387058	-3.19799	0.00138388	0.0129702	Lrp1	10	-1	protein_coding	low density lipoprotein receptor-related protein 1 [Source:MGI Symbol;Acc:MGI:96828]
ENSMUSG00000042292	6268.33	-0.147662	0.0461779	-3.19768	0.00138536	0.0129756	Mrtfa	15	-1	protein_coding	myocardin related transcription factor A [Source:MGI Symbol;Acc:MGI:2384495]
ENSMUSG00000035248	8878.54	-0.135964	0.0425345	-3.19655	0.00139081	0.0130181	Tut7	13	-1	protein_coding	terminal uridylyl transferase 7 [Source:MGI Symbol;Acc:MGI:2387179]
ENSMUSG00000102780	272.782	0.485436	0.151914	3.19547	0.00139605	0.0130586	Gm38253	3	1	TEC	predicted gene, 38253 [Source:MGI Symbol;Acc:MGI:5611481]
ENSMUSG00000093674	24012.7	-0.153801	0.0481445	-3.19457	0.00140039	0.0130907	Rpl41	10	-1	protein_coding	ribosomal protein L41 [Source:MGI Symbol;Acc:MGI:1915195]
ENSMUSG00000031934	1745.9	-0.196597	0.0615494	-3.19413	0.00140254	0.0131023	Panx1	9	-1	protein_coding	pannexin 1 [Source:MGI Symbol;Acc:MGI:1860055]
ENSMUSG00000023034	1757.34	-0.273011	0.0855204	-3.19234	0.00141123	0.0131748	Nr4a1	15	1	protein_coding	nuclear receptor subfamily 4, group A, member 1 [Source:MGI Symbol;Acc:MGI:1352454]
ENSMUSG00000060441	3078.13	0.244023	0.0764713	3.19104	0.00141759	0.0132256	Trim5	7	-1	protein_coding	tripartite motif-containing 5 [Source:MGI Symbol;Acc:MGI:3646853]
ENSMUSG00000025730	821.336	-0.228337	0.0715643	-3.19065	0.00141951	0.013235	Rab40c	17	-1	protein_coding	Rab40C, member RAS oncogene family [Source:MGI Symbol;Acc:MGI:2183454]
ENSMUSG00000005609	3167.79	-0.18941	0.0594028	-3.18858	0.00142975	0.0133217	Ctr9	7	1	protein_coding	CTR9 homolog, Paf1/RNA polymerase II complex component [Source:MGI Symbol;Acc:MGI:109345]
ENSMUSG00000053192	584.427	-0.33695	0.105694	-3.18797	0.00143274	0.0133409	Mllt11	3	-1	protein_coding	myeloid/lymphoid or mixed-lineage leukemia; translocated to, 11 [Source:MGI Symbol;Acc:MGI:1929671]
ENSMUSG00000002052	8298.8	-0.156311	0.0490394	-3.18745	0.00143531	0.0133562	Supt6	11	-1	protein_coding	SPT6, histone chaperone and transcription elongation factor [Source:MGI Symbol;Acc:MGI:107726]
ENSMUSG00000037085	529.161	0.300005	0.0941378	3.18687	0.00143823	0.0133717	Trmt12	15	1	protein_coding	tRNA methyltransferase 12 [Source:MGI Symbol;Acc:MGI:1915510]
ENSMUSG00000041439	596.351	-0.296342	0.0929921	-3.18674	0.00143884	0.0133717	Mfsd6	1	-1	protein_coding	major facilitator superfamily domain containing 6 [Source:MGI Symbol;Acc:MGI:1922925]
ENSMUSG00000100876	46.9863	0.972983	0.305416	3.18577	0.00144371	0.0134083	2810454H06Rik	6	1	lncRNA	RIKEN cDNA 2810454H06 gene [Source:MGI Symbol;Acc:MGI:1920063]
ENSMUSG00000035208	6297.24	-0.267537	0.0839885	-3.18541	0.00144551	0.0134163	Slfn8	11	-1	protein_coding	schlafen 8 [Source:MGI Symbol;Acc:MGI:2672859]
ENSMUSG00000038172	2925.47	0.215604	0.067711	3.18418	0.00145163	0.0134644	Ttc39b	4	-1	protein_coding	tetratricopeptide repeat domain 39B [Source:MGI Symbol;Acc:MGI:1917113]
ENSMUSG00000078671	13799.4	-0.184048	0.0578048	-3.18396	0.00145276	0.0134662	Chd2	7	-1	protein_coding	chromodomain helicase DNA binding protein 2 [Source:MGI Symbol;Acc:MGI:2448567]
ENSMUSG00000025979	2116.28	-0.174909	0.0549442	-3.18338	0.00145565	0.0134842	Mob4	1	1	protein_coding	MOB family member 4, phocein [Source:MGI Symbol;Acc:MGI:104899]
ENSMUSG00000027221	29.4448	3.18003	0.999844	3.18052	0.00147009	0.0135936	Chst1	2	1	protein_coding	carbohydrate sulfotransferase 1 [Source:MGI Symbol;Acc:MGI:1924219]
ENSMUSG00000021843	5478.23	0.208023	0.0654058	3.18049	0.00147026	0.0135936	Ktn1	14	1	protein_coding	kinectin 1 [Source:MGI Symbol;Acc:MGI:109153]
ENSMUSG00000061374	1684.94	-0.203566	0.0640046	-3.18048	0.00147029	0.0135936	Fiz1	7	-1	protein_coding	Flt3 interacting zinc finger protein 1 [Source:MGI Symbol;Acc:MGI:1344336]
ENSMUSG00000032028	2514	0.188779	0.0593788	3.17923	0.00147667	0.0136437	Nxpe2	9	-1	protein_coding	neurexophilin and PC-esterase domain family, member 2 [Source:MGI Symbol;Acc:MGI:1925502]
ENSMUSG00000021938	1791.14	0.263962	0.083049	3.17839	0.00148094	0.0136744	Pspc1	14	-1	protein_coding	paraspeckle protein 1 [Source:MGI Symbol;Acc:MGI:1913895]
ENSMUSG00000078515	4726.34	-0.177685	0.0559554	-3.17548	0.00149588	0.0138035	Ddi2	4	-1	protein_coding	DNA-damage inducible protein 2 [Source:MGI Symbol;Acc:MGI:1917244]
ENSMUSG00000048755	733.652	0.258475	0.0814096	3.17499	0.00149841	0.0138179	Mcat	15	-1	protein_coding	malonyl CoA:ACP acyltransferase (mitochondrial) [Source:MGI Symbol;Acc:MGI:2388651]
ENSMUSG00000034789	1375.97	0.265596	0.0836673	3.17443	0.0015013	0.0138357	Rab24	13	-1	protein_coding	RAB24, member RAS oncogene family [Source:MGI Symbol;Acc:MGI:105065]
ENSMUSG00000037138	11067.6	-0.172614	0.0543819	-3.1741	0.00150302	0.0138427	Aff3	1	-1	protein_coding	AF4/FMR2 family, member 3 [Source:MGI Symbol;Acc:MGI:106927]
ENSMUSG00000005674	980.876	0.236441	0.0745058	3.17346	0.00150635	0.0138644	Tomm40l	1	-1	protein_coding	translocase of outer mitochondrial membrane 40-like [Source:MGI Symbol;Acc:MGI:3589112]
ENSMUSG00000039159	5590.97	-0.145818	0.0459703	-3.172	0.00151395	0.0139254	Ube2h	6	-1	protein_coding	ubiquitin-conjugating enzyme E2H [Source:MGI Symbol;Acc:MGI:104632]
ENSMUSG00000014725	63.4667	-0.974892	0.307384	-3.17158	0.00151612	0.0139346	Adam28	14	-1	protein_coding	a disintegrin and metallopeptidase domain 28 [Source:MGI Symbol;Acc:MGI:105988]
ENSMUSG00000022992	2237.05	-0.185092	0.0583623	-3.17143	0.00151689	0.0139346	Kansl2	15	-1	protein_coding	KAT8 regulatory NSL complex subunit 2 [Source:MGI Symbol;Acc:MGI:1916862]
ENSMUSG00000032475	1630.33	-0.208285	0.065714	-3.16956	0.00152667	0.0140083	Nck1	9	-1	protein_coding	non-catalytic region of tyrosine kinase adaptor protein 1 [Source:MGI Symbol;Acc:MGI:109601]
ENSMUSG00000032309	1837.14	-0.207636	0.0655099	-3.16953	0.00152686	0.0140083	Fbxo22	9	1	protein_coding	F-box protein 22 [Source:MGI Symbol;Acc:MGI:1926014]
ENSMUSG00000031309	6664.38	-0.181592	0.0573069	-3.16877	0.00153085	0.0140325	Rps6ka3	X	1	protein_coding	ribosomal protein S6 kinase polypeptide 3 [Source:MGI Symbol;Acc:MGI:104557]
ENSMUSG00000059326	611.724	0.304056	0.0959575	3.16866	0.00153146	0.0140325	Csf2ra	19	-1	protein_coding	colony stimulating factor 2 receptor, alpha, low-affinity (granulocyte-macrophage) [Source:MGI Symbol;Acc:MGI:1339754]
ENSMUSG00000004849	645.768	0.279066	0.088095	3.16779	0.00153605	0.0140656	Ap1s1	5	-1	protein_coding	adaptor protein complex AP-1, sigma 1 [Source:MGI Symbol;Acc:MGI:1098244]
ENSMUSG00000070462	1895.06	-0.261055	0.0824341	-3.16683	0.00154111	0.0141029	Tlnrd1	7	-1	protein_coding	talin rod domain containing 1 [Source:MGI Symbol;Acc:MGI:1891420]
ENSMUSG00000060149	647.463	-0.270701	0.0855296	-3.165	0.00155081	0.0141826	BC002059	17	1	lncRNA	cDNA sequence BC002059 [Source:MGI Symbol;Acc:MGI:2384864]
ENSMUSG00000020538	3946.39	0.204019	0.0644788	3.16412	0.00155553	0.0142105	Srebf1	11	-1	protein_coding	sterol regulatory element binding transcription factor 1 [Source:MGI Symbol;Acc:MGI:107606]
ENSMUSG00000027654	52.1372	1.077	0.340386	3.16406	0.00155584	0.0142105	Fam83d	2	1	protein_coding	family with sequence similarity 83, member D [Source:MGI Symbol;Acc:MGI:1919128]
ENSMUSG00000066232	6533.71	-0.155664	0.0492172	-3.16279	0.00156266	0.0142581	Ipo7	7	1	protein_coding	importin 7 [Source:MGI Symbol;Acc:MGI:2152414]
ENSMUSG00000022584	95.9108	-0.823072	0.260242	-3.16272	0.00156303	0.0142581	Ly6c2	15	-1	protein_coding	lymphocyte antigen 6 complex, locus C2 [Source:MGI Symbol;Acc:MGI:3712069]
ENSMUSG00000042097	352.415	0.340262	0.107605	3.16213	0.00156618	0.0142777	Zfp239	6	1	protein_coding	zinc finger protein 239 [Source:MGI Symbol;Acc:MGI:1306812]
ENSMUSG00000025198	1288.25	-0.220828	0.0698529	-3.16132	0.00157054	0.0143084	Erlin1	19	-1	protein_coding	ER lipid raft associated 1 [Source:MGI Symbol;Acc:MGI:2387613]
ENSMUSG00000052217	8.4023	2.36609	0.748704	3.16025	0.00157631	NA	Hbb-bh1	7	-1	protein_coding	hemoglobin Z, beta-like embryonic chain [Source:MGI Symbol;Acc:MGI:96024]
ENSMUSG00000041920	2939.23	0.20968	0.0663538	3.16003	0.00157754	0.0143599	Slc16a6	11	-1	protein_coding	solute carrier family 16 (monocarboxylic acid transporters), member 6 [Source:MGI Symbol;Acc:MGI:2144585]
ENSMUSG00000008855	3396.08	-0.174183	0.0551229	-3.15991	0.0015782	0.0143599	Hdac5	11	-1	protein_coding	histone deacetylase 5 [Source:MGI Symbol;Acc:MGI:1333784]
ENSMUSG00000024854	4117.47	0.149834	0.0474335	3.15882	0.0015841	0.0144045	Pold4	19	1	protein_coding	polymerase (DNA-directed), delta 4 [Source:MGI Symbol;Acc:MGI:1916995]
ENSMUSG00000025958	7110.03	-0.188178	0.0595859	-3.1581	0.00158803	0.0144285	Creb1	1	1	protein_coding	cAMP responsive element binding protein 1 [Source:MGI Symbol;Acc:MGI:88494]
ENSMUSG00000044770	4051.52	-0.196687	0.0622854	-3.15784	0.00158942	0.0144285	Scml4	10	1	protein_coding	Scm polycomb group protein like 4 [Source:MGI Symbol;Acc:MGI:2446140]
ENSMUSG00000053560	2544.02	0.256906	0.0813566	3.15778	0.00158976	0.0144285	Ier2	8	-1	protein_coding	immediate early response 2 [Source:MGI Symbol;Acc:MGI:104815]
ENSMUSG00000015755	8172.48	-0.126556	0.0400821	-3.15742	0.00159173	0.0144373	Tab2	10	-1	protein_coding	TGF-beta activated kinase 1/MAP3K7 binding protein 2 [Source:MGI Symbol;Acc:MGI:1915902]
ENSMUSG00000045251	790.981	0.348364	0.110406	3.15529	0.00160337	0.0145337	Zfp688	7	-1	protein_coding	zinc finger protein 688 [Source:MGI Symbol;Acc:MGI:1916484]
ENSMUSG00000038371	456.431	-0.298507	0.09463	-3.15446	0.00160793	0.0145658	Sbf2	7	-1	protein_coding	SET binding factor 2 [Source:MGI Symbol;Acc:MGI:1921831]
ENSMUSG00000033033	3784.9	-0.166641	0.0528324	-3.15415	0.00160965	0.0145722	Calhm2	19	-1	protein_coding	calcium homeostasis modulator family member 2 [Source:MGI Symbol;Acc:MGI:1919941]
ENSMUSG00000008763	4265.41	-0.210924	0.0669162	-3.15206	0.00162124	0.0146678	Man1a2	3	-1	protein_coding	mannosidase, alpha, class 1A, member 2 [Source:MGI Symbol;Acc:MGI:104676]
ENSMUSG00000120671	24.4434	1.22542	0.388897	3.15102	0.00162703	0.0147109		7	1	lncRNA	novel transcript
ENSMUSG00000035914	148.977	0.546231	0.173415	3.14984	0.00163359	0.0147578	Cd276	9	-1	protein_coding	CD276 antigen [Source:MGI Symbol;Acc:MGI:2183926]
ENSMUSG00000090164	1061.75	0.343492	0.109055	3.14972	0.00163427	0.0147578	BC035044	6	-1	protein_coding	cDNA sequence BC035044 [Source:MGI Symbol;Acc:MGI:2448540]
ENSMUSG00000027074	415.895	0.361966	0.114931	3.14942	0.00163592	0.0147617	Slc43a3	2	1	protein_coding	solute carrier family 43, member 3 [Source:MGI Symbol;Acc:MGI:1931054]
ENSMUSG00000003283	4018.9	-0.176443	0.0560266	-3.14928	0.00163676	0.0147617	Hck	2	1	protein_coding	hemopoietic cell kinase [Source:MGI Symbol;Acc:MGI:96052]
ENSMUSG00000089911	2998.13	-0.161273	0.0512532	-3.1466	0.0016518	0.014888	Mfsd14a	3	-1	protein_coding	major facilitator superfamily domain containing 14A [Source:MGI Symbol;Acc:MGI:1201609]
ENSMUSG00000049313	37286.7	-0.276818	0.0879906	-3.146	0.00165521	0.0149094	Sorl1	9	-1	protein_coding	sortilin-related receptor, LDLR class A repeats-containing [Source:MGI Symbol;Acc:MGI:1202296]
ENSMUSG00000031583	2786.73	-0.16817	0.0534596	-3.14574	0.00165668	0.0149133	Wrn	8	-1	protein_coding	Werner syndrome RecQ like helicase [Source:MGI Symbol;Acc:MGI:109635]
ENSMUSG00000039357	1395.24	-0.227027	0.0722066	-3.14413	0.00166584	0.0149862	Fut11	14	1	protein_coding	fucosyltransferase 11 [Source:MGI Symbol;Acc:MGI:1920318]
ENSMUSG00000083645	44.0507	0.943795	0.300263	3.14323	0.00167096	0.0150229	Gm14086	2	1	unprocessed_pseudogene	predicted gene 14086 [Source:MGI Symbol;Acc:MGI:3649932]
ENSMUSG00000000056	2236.55	-0.219076	0.0697124	-3.14258	0.00167469	0.015047	Narf	11	1	protein_coding	nuclear prelamin A recognition factor [Source:MGI Symbol;Acc:MGI:1914858]
ENSMUSG00000026977	6172.3	0.181926	0.057904	3.14186	0.00167881	0.0150746	Marchf7	2	1	protein_coding	membrane associated ring-CH-type finger 7 [Source:MGI Symbol;Acc:MGI:1931053]
ENSMUSG00000032265	2851.11	-0.344675	0.109723	-3.14132	0.00168187	0.0150849	Tent5a	9	-1	protein_coding	terminal nucleotidyltransferase 5A [Source:MGI Symbol;Acc:MGI:2670964]
ENSMUSG00000025269	447.593	-0.316151	0.100644	-3.14129	0.00168205	0.0150849	Apex2	X	-1	protein_coding	apurinic/apyrimidinic endonuclease 2 [Source:MGI Symbol;Acc:MGI:1924872]
ENSMUSG00000058290	338.195	1.17018	0.372784	3.13903	0.00169506	0.0151878	Espl1	15	1	protein_coding	extra spindle pole bodies 1, separase [Source:MGI Symbol;Acc:MGI:2146156]
ENSMUSG00000028347	58.2184	0.817602	0.260471	3.13893	0.00169565	0.0151878	Tmeff1	4	1	protein_coding	transmembrane protein with EGF-like and two follistatin-like domains 1 [Source:MGI Symbol;Acc:MGI:1926810]
ENSMUSG00000032611	73.7224	-0.734241	0.234021	-3.1375	0.00170393	0.0152525	1700102P08Rik	9	1	protein_coding	RIKEN cDNA 1700102P08 gene [Source:MGI Symbol;Acc:MGI:2148248]
ENSMUSG00000103591	22.5874	1.33809	0.426839	3.13487	0.0017193	0.0153804	Gm38365	1	1	TEC	predicted gene, 38365 [Source:MGI Symbol;Acc:MGI:5611593]
ENSMUSG00000019539	332.842	0.508956	0.162375	3.13445	0.00172179	0.0153931	Rcn3	7	-1	protein_coding	reticulocalbin 3, EF-hand calcium binding domain [Source:MGI Symbol;Acc:MGI:1277122]
ENSMUSG00000096433	726.886	0.236511	0.0754607	3.13422	0.00172311	0.0153953	Zfp994	17	-1	protein_coding	zinc finger protein 994 [Source:MGI Symbol;Acc:MGI:3643318]
ENSMUSG00000022521	8019.7	-0.21355	0.0681485	-3.1336	0.00172676	0.0154166	Crebbp	16	-1	protein_coding	CREB binding protein [Source:MGI Symbol;Acc:MGI:1098280]
ENSMUSG00000007812	2394.53	-0.171099	0.0546042	-3.13345	0.00172764	0.0154166	Zfp655	5	1	protein_coding	zinc finger protein 655 [Source:MGI Symbol;Acc:MGI:1919861]
ENSMUSG00000114761	344.572	-0.355794	0.113598	-3.13205	0.0017359	0.0154807	Gm47242	19	-1	lncRNA	predicted gene, 47242 [Source:MGI Symbol;Acc:MGI:6096064]
ENSMUSG00000029125	658.77	0.301659	0.0963312	3.13148	0.00173929	0.0154894	Stx18	5	1	protein_coding	syntaxin 18 [Source:MGI Symbol;Acc:MGI:1918366]
ENSMUSG00000059325	895.619	-0.310704	0.0992215	-3.13141	0.00173967	0.0154894	Hopx	5	-1	protein_coding	HOP homeobox [Source:MGI Symbol;Acc:MGI:1916782]
ENSMUSG00000033355	696.927	-0.383486	0.122467	-3.13134	0.00174012	0.0154894	Rtp4	16	1	protein_coding	receptor transporter protein 4 [Source:MGI Symbol;Acc:MGI:1915025]
ENSMUSG00000083161	114.586	0.53041	0.169482	3.12958	0.00175053	0.0155707	Gm11427	11	1	transcribed_unprocessed_pseudogene	predicted gene 11427 [Source:MGI Symbol;Acc:MGI:3651774]
ENSMUSG00000025239	11840.9	-0.13657	0.0436403	-3.12944	0.00175142	0.0155707	Limd1	9	1	protein_coding	LIM domains containing 1 [Source:MGI Symbol;Acc:MGI:1352502]
ENSMUSG00000027678	14303.1	-0.14473	0.0462544	-3.12899	0.00175408	0.0155801	Ncoa3	2	1	protein_coding	nuclear receptor coactivator 3 [Source:MGI Symbol;Acc:MGI:1276535]
ENSMUSG00000015243	10694.2	-0.209984	0.0671146	-3.12874	0.00175559	0.0155801	Abca1	4	-1	protein_coding	ATP-binding cassette, sub-family A (ABC1), member 1 [Source:MGI Symbol;Acc:MGI:99607]
ENSMUSG00000041890	8264.79	-0.162341	0.0518873	-3.12871	0.00175573	0.0155801	Git2	5	-1	protein_coding	GIT ArfGAP 2 [Source:MGI Symbol;Acc:MGI:1347053]
ENSMUSG00000064254	424.218	-0.29141	0.0931837	-3.12727	0.0017644	0.0156436	Ethe1	7	1	protein_coding	ethylmalonic encephalopathy 1 [Source:MGI Symbol;Acc:MGI:1913321]
ENSMUSG00000108752	31.3748	1.35376	0.432906	3.12715	0.00176507	0.0156436	Gm45191	7	1	TEC	predicted gene 45191 [Source:MGI Symbol;Acc:MGI:5753767]
ENSMUSG00000029922	3588.46	-0.17007	0.0543928	-3.1267	0.00176779	0.015658	Mkrn1	6	-1	protein_coding	makorin, ring finger protein, 1 [Source:MGI Symbol;Acc:MGI:1859353]
ENSMUSG00000107868	41.3172	0.870598	0.278485	3.12619	0.00177087	0.0156757	Gm5112	6	1	TEC	predicted gene 5112 [Source:MGI Symbol;Acc:MGI:3779460]
ENSMUSG00000020190	26218.1	-0.150499	0.0481456	-3.12591	0.00177255	0.0156808	Mknk2	10	-1	protein_coding	MAP kinase-interacting serine/threonine kinase 2 [Source:MGI Symbol;Acc:MGI:894279]
ENSMUSG00000037020	259.443	0.456415	0.146024	3.12561	0.00177436	0.0156872	Wdr62	7	-1	protein_coding	WD repeat domain 62 [Source:MGI Symbol;Acc:MGI:1923696]
ENSMUSG00000032712	5129.88	-0.208087	0.0665788	-3.12542	0.00177552	0.0156877	Resf1	6	1	protein_coding	retroelement silencing factor 1 [Source:MGI Symbol;Acc:MGI:1914496]
ENSMUSG00000054619	335.9	-0.336234	0.107617	-3.12436	0.00178192	0.0157346	Mettl7a1	15	1	protein_coding	methyltransferase like 7A1 [Source:MGI Symbol;Acc:MGI:1916523]
ENSMUSG00000031360	3406.9	-0.168851	0.0540529	-3.12382	0.00178523	0.015753	Ctps2	X	1	protein_coding	cytidine 5'-triphosphate synthase 2 [Source:MGI Symbol;Acc:MGI:1933185]
ENSMUSG00000027227	192.546	0.402333	0.128802	3.12366	0.00178619	0.015753	Sord	2	1	protein_coding	sorbitol dehydrogenase [Source:MGI Symbol;Acc:MGI:98266]
ENSMUSG00000050079	1836.68	-0.175423	0.0561628	-3.12347	0.00178734	0.0157534	Rspry1	8	1	protein_coding	ring finger and SPRY domain containing 1 [Source:MGI Symbol;Acc:MGI:1914860]
ENSMUSG00000112148	192.641	0.631837	0.202367	3.12223	0.00179487	0.0158101	Lilrb4a	10	1	protein_coding	leukocyte immunoglobulin-like receptor, subfamily B, member 4A [Source:MGI Symbol;Acc:MGI:102701]
ENSMUSG00000021134	16907.2	0.325721	0.104331	3.122	0.00179628	0.0158128	Srsf5	12	1	protein_coding	serine and arginine-rich splicing factor 5 [Source:MGI Symbol;Acc:MGI:98287]
ENSMUSG00000031545	3165.54	-0.162058	0.0519533	-3.1193	0.00181281	0.0159485	Gpat4	8	-1	protein_coding	glycerol-3-phosphate acyltransferase 4 [Source:MGI Symbol;Acc:MGI:2142716]
ENSMUSG00000005087	3317.34	-0.212167	0.0680261	-3.1189	0.00181528	0.0159605	Cd44	2	-1	protein_coding	CD44 antigen [Source:MGI Symbol;Acc:MGI:88338]
ENSMUSG00000022285	20120.4	-0.185082	0.0593468	-3.11864	0.00181685	0.0159645	Ywhaz	15	-1	protein_coding	tyrosine 3-monooxygenase/tryptophan 5-monooxygenase activation protein, zeta polypeptide [Source:MGI Symbol;Acc:MGI:109484]
ENSMUSG00000035513	147.518	0.514462	0.16502	3.11757	0.00182349	0.016013	Ntng2	2	-1	protein_coding	netrin G2 [Source:MGI Symbol;Acc:MGI:2159341]
ENSMUSG00000075703	1368.98	-0.204754	0.0657111	-3.11597	0.0018334	0.0160902	Selenoi	5	1	protein_coding	selenoprotein I [Source:MGI Symbol;Acc:MGI:107898]
ENSMUSG00000037095	7.10607	-3.25802	1.04615	-3.11429	0.00184386	NA	Lrg1	17	-1	protein_coding	leucine-rich alpha-2-glycoprotein 1 [Source:MGI Symbol;Acc:MGI:1924155]
ENSMUSG00000038451	238.453	-0.374598	0.120291	-3.11409	0.00184516	0.0161757	Spsb2	6	1	protein_coding	splA/ryanodine receptor domain and SOCS box containing 2 [Source:MGI Symbol;Acc:MGI:1315199]
ENSMUSG00000039193	2298.97	-0.237252	0.0761903	-3.11394	0.00184608	0.0161757	Nlrc4	17	-1	protein_coding	NLR family, CARD domain containing 4 [Source:MGI Symbol;Acc:MGI:3036243]
ENSMUSG00000020638	1163.44	-0.241319	0.0774982	-3.11387	0.00184653	0.0161757	Cmpk2	12	1	protein_coding	cytidine monophosphate (UMP-CMP) kinase 2, mitochondrial [Source:MGI Symbol;Acc:MGI:99830]
ENSMUSG00000021782	9.75555	2.05813	0.661094	3.11323	0.00185054	NA	Dlg5	14	-1	protein_coding	discs large MAGUK scaffold protein 5 [Source:MGI Symbol;Acc:MGI:1918478]
ENSMUSG00000026167	34.2614	-1.14778	0.368689	-3.11314	0.0018511	0.0162058	Wnt10a	1	1	protein_coding	wingless-type MMTV integration site family, member 10A [Source:MGI Symbol;Acc:MGI:108071]
ENSMUSG00000021488	17895.7	-0.219123	0.0703973	-3.11267	0.00185405	0.0162218	Nsd1	13	1	protein_coding	nuclear receptor-binding SET-domain protein 1 [Source:MGI Symbol;Acc:MGI:1276545]
ENSMUSG00000024777	731.34	-0.239937	0.0770888	-3.11248	0.00185524	0.0162223	Ppp2r5b	19	-1	protein_coding	protein phosphatase 2, regulatory subunit B', beta [Source:MGI Symbol;Acc:MGI:2388480]
ENSMUSG00000002997	113.572	-0.651947	0.209514	-3.11171	0.00186007	0.0162497	Prkar2b	12	-1	protein_coding	protein kinase, cAMP dependent regulatory, type II beta [Source:MGI Symbol;Acc:MGI:97760]
ENSMUSG00000039994	1172.5	0.243093	0.0781242	3.11162	0.00186064	0.0162497	Timeless	10	1	protein_coding	timeless circadian clock 1 [Source:MGI Symbol;Acc:MGI:1321393]
ENSMUSG00000003380	3554.51	-0.181593	0.0583903	-3.10999	0.00187093	0.0163297	Rabac1	7	-1	protein_coding	Rab acceptor 1 (prenylated) [Source:MGI Symbol;Acc:MGI:1201692]
ENSMUSG00000018574	1771.03	-0.198807	0.0639818	-3.10725	0.00188837	0.0164578	Acadvl	11	-1	protein_coding	acyl-Coenzyme A dehydrogenase, very long chain [Source:MGI Symbol;Acc:MGI:895149]
ENSMUSG00000022816	16.5641	-1.43539	0.461963	-3.10716	0.00188897	0.0164578	Fstl1	16	1	protein_coding	follistatin-like 1 [Source:MGI Symbol;Acc:MGI:102793]
ENSMUSG00000049659	6032.74	-0.152353	0.0490333	-3.10714	0.00188905	0.0164578	Aftph	11	-1	protein_coding	aftiphilin [Source:MGI Symbol;Acc:MGI:1923012]
ENSMUSG00000020677	2934.85	0.152271	0.0490105	3.10691	0.00189057	0.016461	Ddx52	11	1	protein_coding	DExD box helicase 52 [Source:MGI Symbol;Acc:MGI:1925644]
ENSMUSG00000045268	386.818	-0.338796	0.109062	-3.10646	0.00189345	0.0164761	Zfp691	4	-1	protein_coding	zinc finger protein 691 [Source:MGI Symbol;Acc:MGI:3041163]
ENSMUSG00000028042	3377.67	-0.207791	0.0669388	-3.10419	0.00190799	0.0165925	Zbtb7b	3	-1	protein_coding	zinc finger and BTB domain containing 7B [Source:MGI Symbol;Acc:MGI:102755]
ENSMUSG00000015568	20.2363	-2.07088	0.667287	-3.10344	0.00191286	0.0166249	Lpl	8	1	protein_coding	lipoprotein lipase [Source:MGI Symbol;Acc:MGI:96820]
ENSMUSG00000024283	6189.13	-0.148742	0.04795	-3.10204	0.00192195	0.0166856	Wac	18	1	protein_coding	WW domain containing adaptor with coiled-coil [Source:MGI Symbol;Acc:MGI:2387357]
ENSMUSG00000024477	2899.73	0.166082	0.0535401	3.102	0.00192217	0.0166856	Pggt1b	18	-1	protein_coding	protein geranylgeranyltransferase type I, beta subunit [Source:MGI Symbol;Acc:MGI:1917514]
ENSMUSG00000005043	2808.89	0.168055	0.05418	3.10179	0.00192357	0.016686	Sgsh	11	-1	protein_coding	N-sulfoglucosamine sulfohydrolase (sulfamidase) [Source:MGI Symbol;Acc:MGI:1350341]
ENSMUSG00000020020	8.09992	2.12768	0.685966	3.10173	0.00192394	NA	Usp44	10	1	protein_coding	ubiquitin specific peptidase 44 [Source:MGI Symbol;Acc:MGI:3045318]
ENSMUSG00000028893	495.309	-0.310735	0.100184	-3.10164	0.00192454	0.016686	Sesn2	4	-1	protein_coding	sestrin 2 [Source:MGI Symbol;Acc:MGI:2651874]
ENSMUSG00000021069	105.68	-0.669347	0.215907	-3.10016	0.00193414	0.016759	Pygl	12	-1	protein_coding	liver glycogen phosphorylase [Source:MGI Symbol;Acc:MGI:97829]
ENSMUSG00000013973	1416.97	-0.201019	0.0648832	-3.09816	0.00194723	0.0168623	Dedd	1	1	protein_coding	death effector domain-containing [Source:MGI Symbol;Acc:MGI:1333874]
ENSMUSG00000032591	83.7512	0.663621	0.214306	3.09661	0.0019575	0.0169319	Mst1	9	1	protein_coding	macrophage stimulating 1 (hepatocyte growth factor-like) [Source:MGI Symbol;Acc:MGI:96080]
ENSMUSG00000038648	563.901	-0.260357	0.0840787	-3.09659	0.00195763	0.0169319	Creb3l2	6	-1	protein_coding	cAMP responsive element binding protein 3-like 2 [Source:MGI Symbol;Acc:MGI:2442695]
ENSMUSG00000109656	342.649	0.414326	0.13385	3.09545	0.00196513	0.0169866	Gm45548	7	-1	TEC	predicted gene 45548 [Source:MGI Symbol;Acc:MGI:5791384]
ENSMUSG00000079190	68.6661	0.79687	0.257457	3.09516	0.00196704	0.0169928		GL456211.1	1	protein_coding
ENSMUSG00000079104	2114.2	-0.182264	0.0589185	-3.09349	0.00197818	0.0170788	Prps1l3	12	1	protein_coding	phosphoribosyl pyrophosphate synthetase 1-like 3 [Source:MGI Symbol;Acc:MGI:3779453]
ENSMUSG00000026404	647.673	0.258102	0.0834444	3.0931	0.00198075	0.0170907	Ddx59	1	1	protein_coding	DEAD box helicase 59 [Source:MGI Symbol;Acc:MGI:1915247]
ENSMUSG00000043602	237.911	0.373877	0.120972	3.0906	0.00199753	0.0172251	Zfp3	11	1	protein_coding	zinc finger protein 3 [Source:MGI Symbol;Acc:MGI:99177]
ENSMUSG00000027347	9468.65	-0.152792	0.0494503	-3.08981	0.00200286	0.0172607	Rasgrp1	2	-1	protein_coding	RAS guanyl releasing protein 1 [Source:MGI Symbol;Acc:MGI:1314635]
ENSMUSG00000071724	118.624	0.501519	0.16238	3.08855	0.00201133	0.0173199	Smpd5	15	1	protein_coding	sphingomyelin phosphodiesterase 5 [Source:MGI Symbol;Acc:MGI:3709877]
ENSMUSG00000028017	160.117	0.459935	0.148922	3.08843	0.00201215	0.0173199	Egf	3	-1	protein_coding	epidermal growth factor [Source:MGI Symbol;Acc:MGI:95290]
ENSMUSG00000113128	27.0025	1.01526	0.32876	3.08814	0.00201415	0.0173267	Gm47813	13	-1	TEC	predicted gene, 47813 [Source:MGI Symbol;Acc:MGI:6096997]
ENSMUSG00000052144	3642.74	-0.188035	0.0608936	-3.08793	0.00201553	0.0173283	Ppp4r2	6	1	protein_coding	protein phosphatase 4, regulatory subunit 2 [Source:MGI Symbol;Acc:MGI:3027896]
ENSMUSG00000120013	36.3668	0.952219	0.30849	3.08671	0.00202384	0.0173893		5	-1	lncRNA	novel transcript
ENSMUSG00000029919	484.599	0.357588	0.115879	3.08587	0.00202957	0.0174281	Hpgds	6	-1	protein_coding	hematopoietic prostaglandin D synthase [Source:MGI Symbol;Acc:MGI:1859384]
ENSMUSG00000020366	2991.22	0.174406	0.0565332	3.08502	0.00203541	0.0174678	Mapk9	11	1	protein_coding	mitogen-activated protein kinase 9 [Source:MGI Symbol;Acc:MGI:1346862]
ENSMUSG00000034926	793.093	0.720041	0.233461	3.0842	0.00204102	0.0175054	Dhcr24	4	1	protein_coding	24-dehydrocholesterol reductase [Source:MGI Symbol;Acc:MGI:1922004]
ENSMUSG00000025492	81.3118	-0.758394	0.245921	-3.08389	0.00204311	0.0175129	Ifitm3	7	-1	protein_coding	interferon induced transmembrane protein 3 [Source:MGI Symbol;Acc:MGI:1913391]
ENSMUSG00000060152	931.047	-0.225569	0.0731651	-3.08301	0.00204917	0.0175463	Pop5	5	1	protein_coding	processing of precursor 5, ribonuclease P/MRP family (S. cerevisiae) [Source:MGI Symbol;Acc:MGI:2151221]
ENSMUSG00000057337	23981.2	0.213008	0.0690918	3.08297	0.00204946	0.0175463	Chst3	10	-1	protein_coding	carbohydrate sulfotransferase 3 [Source:MGI Symbol;Acc:MGI:1858224]
ENSMUSG00000026999	535.64	-0.257582	0.0836468	-3.07941	0.00207414	0.0177471	Nup35	2	1	protein_coding	nucleoporin 35 [Source:MGI Symbol;Acc:MGI:1916732]
ENSMUSG00000049709	332.118	0.341411	0.11088	3.07909	0.00207631	0.0177523	Nlrp10	7	-1	protein_coding	NLR family, pyrin domain containing 10 [Source:MGI Symbol;Acc:MGI:2444084]
ENSMUSG00000033701	1175.49	0.240657	0.0781616	3.07896	0.00207722	0.0177523	Acbd6	1	1	protein_coding	acyl-Coenzyme A binding domain containing 6 [Source:MGI Symbol;Acc:MGI:1919732]
ENSMUSG00000044595	78.7397	-0.599461	0.194873	-3.07617	0.0020968	0.0179089	Dnd1	18	-1	protein_coding	DND microRNA-mediated repression inhibitor 1 [Source:MGI Symbol;Acc:MGI:2447763]
ENSMUSG00000018846	5433.78	-0.195471	0.0635648	-3.07515	0.00210398	0.0179596	Pank3	11	1	protein_coding	pantothenate kinase 3 [Source:MGI Symbol;Acc:MGI:2387464]
ENSMUSG00000028599	2095.17	-0.190692	0.0620464	-3.07337	0.00211653	0.0180487	Tnfrsf1b	4	-1	protein_coding	tumor necrosis factor receptor superfamily, member 1b [Source:MGI Symbol;Acc:MGI:1314883]
ENSMUSG00000051224	569.447	0.303401	0.0987209	3.07332	0.00211694	0.0180487	Tceanc	X	-1	protein_coding	transcription elongation factor A (SII) N-terminal and central domain containing [Source:MGI Symbol;Acc:MGI:2685236]
ENSMUSG00000061950	3470.78	-0.172423	0.0561066	-3.07314	0.00211822	0.0180489	Ppp4r1	17	1	protein_coding	protein phosphatase 4, regulatory subunit 1 [Source:MGI Symbol;Acc:MGI:1917601]
ENSMUSG00000027015	33.5914	0.948247	0.308584	3.0729	0.0021199	0.0180525	Cybrd1	2	1	protein_coding	cytochrome b reductase 1 [Source:MGI Symbol;Acc:MGI:2654575]
ENSMUSG00000046201	6088.32	-0.139018	0.0452428	-3.07271	0.00212125	0.0180533	Scaf8	17	1	protein_coding	SR-related CTD-associated factor 8 [Source:MGI Symbol;Acc:MGI:1925212]
ENSMUSG00000035640	162.755	0.457615	0.148948	3.07231	0.00212406	0.0180579	Cbarp	10	-1	protein_coding	calcium channel, voltage-dependent, beta subunit associated regulatory protein [Source:MGI Symbol;Acc:MGI:1354170]
ENSMUSG00000029998	1254.97	-0.228669	0.0744298	-3.07228	0.00212431	0.0180579	Pcyox1	6	-1	protein_coding	prenylcysteine oxidase 1 [Source:MGI Symbol;Acc:MGI:1914131]
ENSMUSG00000034998	2349.56	-0.195476	0.063631	-3.07203	0.00212611	0.0180625	Foxn2	17	1	protein_coding	forkhead box N2 [Source:MGI Symbol;Acc:MGI:1347478]
ENSMUSG00000071713	1594.64	-0.23307	0.0758908	-3.07113	0.00213253	0.0180811	Csf2rb	15	1	protein_coding	colony stimulating factor 2 receptor, beta, low-affinity (granulocyte-macrophage) [Source:MGI Symbol;Acc:MGI:1339759]
ENSMUSG00000031628	1075.18	0.264752	0.0862092	3.07104	0.00213314	0.0180811	Casp3	8	1	protein_coding	caspase 3 [Source:MGI Symbol;Acc:MGI:107739]
ENSMUSG00000007038	2550	-0.29134	0.0948712	-3.0709	0.00213415	0.0180811	Neu1	17	1	protein_coding	neuraminidase 1 [Source:MGI Symbol;Acc:MGI:97305]
ENSMUSG00000024621	79.5171	-1.08127	0.352111	-3.07082	0.0021347	0.0180811	Csf1r	18	1	protein_coding	colony stimulating factor 1 receptor [Source:MGI Symbol;Acc:MGI:1339758]
ENSMUSG00000030579	613.164	-0.288666	0.0940077	-3.07066	0.00213585	0.0180811	Tyrobp	7	1	protein_coding	TYRO protein tyrosine kinase binding protein [Source:MGI Symbol;Acc:MGI:1277211]
ENSMUSG00000079685	502.331	0.433232	0.141088	3.07066	0.00213586	0.0180811	Ulbp1	10	-1	protein_coding	UL16 binding protein 1 [Source:MGI Symbol;Acc:MGI:1925027]
ENSMUSG00000058690	3858.54	-0.167161	0.0544521	-3.06987	0.00214153	0.018105	Ccser2	14	-1	protein_coding	coiled-coil serine rich 2 [Source:MGI Symbol;Acc:MGI:101859]
ENSMUSG00000021690	1430.14	-0.220927	0.0719671	-3.06984	0.00214177	0.018105	Jmy	13	-1	protein_coding	junction-mediating and regulatory protein [Source:MGI Symbol;Acc:MGI:1913096]
ENSMUSG00000106951	85.3265	0.689984	0.22477	3.06974	0.00214247	0.018105	5930430L01Rik	5	-1	lncRNA	RIKEN cDNA 5930430L01 gene [Source:MGI Symbol;Acc:MGI:2443110]
ENSMUSG00000095571	1130.38	-0.217664	0.0709137	-3.06942	0.00214472	0.0181133	Ighv5-17	12	-1	IG_V_gene	immunoglobulin heavy variable 5-17 [Source:MGI Symbol;Acc:MGI:4439533]
ENSMUSG00000003199	2408.62	0.236231	0.0769708	3.0691	0.00214703	0.0181222	Mpnd	17	1	protein_coding	MPN domain containing [Source:MGI Symbol;Acc:MGI:1915297]
ENSMUSG00000040328	31.9738	1.00924	0.328921	3.06833	0.00215256	0.0181582	Or2v1	11	1	protein_coding	olfactory receptor family 2 subfamily V member 1 [Source:MGI Symbol;Acc:MGI:1333785]
ENSMUSG00000038633	2421.98	-0.178864	0.0583111	-3.06742	0.00215919	0.0182034	Degs1	1	-1	protein_coding	delta(4)-desaturase, sphingolipid 1 [Source:MGI Symbol;Acc:MGI:1097711]
ENSMUSG00000109715	390.519	-0.364431	0.11886	-3.06604	0.00216912	0.0182764	Gm45606	11	-1	lncRNA	predicted gene 45606 [Source:MGI Symbol;Acc:MGI:5791442]
ENSMUSG00000078201	309.134	0.366402	0.119513	3.0658	0.00217091	0.0182795	Tmem203	2	1	protein_coding	transmembrane protein 203 [Source:MGI Symbol;Acc:MGI:2443597]
ENSMUSG00000040350	9070.42	0.264542	0.0862973	3.06547	0.00217328	0.0182795	Trim7	11	1	protein_coding	tripartite motif-containing 7 [Source:MGI Symbol;Acc:MGI:2137353]
ENSMUSG00000093798	42.2176	-0.862385	0.281323	-3.06547	0.00217331	0.0182795	Gm8355	10	-1	processed_pseudogene	predicted pseudogene 8355 [Source:MGI Symbol;Acc:MGI:3645191]
ENSMUSG00000073985	77.0094	0.66041	0.21549	3.06469	0.00217893	0.018316	Gm10602	7	1	lncRNA	predicted gene 10602 [Source:MGI Symbol;Acc:MGI:3708759]
ENSMUSG00000044968	184.457	-0.415407	0.135604	-3.0634	0.00218841	0.0183849	Napepld	5	-1	protein_coding	N-acyl phosphatidylethanolamine phospholipase D [Source:MGI Symbol;Acc:MGI:2140885]
ENSMUSG00000039361	9357.63	0.129568	0.0423001	3.06307	0.00219078	0.0183941	Picalm	7	1	protein_coding	phosphatidylinositol binding clathrin assembly protein [Source:MGI Symbol;Acc:MGI:2385902]
ENSMUSG00000037149	2625.61	0.186096	0.0607609	3.06276	0.00219304	0.0184023	Ddx1	12	-1	protein_coding	DEAD box helicase 1 [Source:MGI Symbol;Acc:MGI:2144727]
ENSMUSG00000041815	5974.26	-0.136185	0.0444721	-3.06226	0.00219671	0.0184223	Poldip3	15	-1	protein_coding	polymerase (DNA-directed), delta interacting protein 3 [Source:MGI Symbol;Acc:MGI:1921076]
ENSMUSG00000000827	1596.66	-0.195835	0.0639609	-3.06179	0.00220019	0.0184407	Tpd52l2	2	1	protein_coding	tumor protein D52-like 2 [Source:MGI Symbol;Acc:MGI:1913564]
ENSMUSG00000040078	292.869	-0.390791	0.127645	-3.06154	0.00220201	0.0184452	Ptges3-ps	6	1	processed_pseudogene	prostaglandin E synthase 3, pseudogene [Source:MGI Symbol;Acc:MGI:3704271]
ENSMUSG00000029569	4055.25	-0.138488	0.0452388	-3.06126	0.00220405	0.0184515	Tmem168	6	-1	protein_coding	transmembrane protein 168 [Source:MGI Symbol;Acc:MGI:1921794]
ENSMUSG00000031986	2857.35	-0.16158	0.0527959	-3.06046	0.00221	0.0184905	Sprtn	8	1	protein_coding	SprT-like N-terminal domain [Source:MGI Symbol;Acc:MGI:2685351]
ENSMUSG00000066551	7691.23	0.212087	0.0693049	3.0602	0.00221193	0.0184959	Hmgb1	5	-1	protein_coding	high mobility group box 1 [Source:MGI Symbol;Acc:MGI:96113]
ENSMUSG00000060743	25177.9	-0.141805	0.0463611	-3.05871	0.00222296	0.018568	H3f3a	1	-1	protein_coding	H3.3 histone A [Source:MGI Symbol;Acc:MGI:1097686]
ENSMUSG00000051278	582.795	0.24429	0.0798704	3.05858	0.00222392	0.018568	Zgrf1	3	1	protein_coding	zinc finger, GRF-type containing 1 [Source:MGI Symbol;Acc:MGI:1918893]
ENSMUSG00000031666	6054.9	-0.130266	0.0425913	-3.05851	0.00222444	0.018568	Rbl2	8	1	protein_coding	RB transcriptional corepressor like 2 [Source:MGI Symbol;Acc:MGI:105085]
ENSMUSG00000020009	4474.51	-0.210081	0.0686922	-3.0583	0.00222599	0.0185702	Ifngr1	10	1	protein_coding	interferon gamma receptor 1 [Source:MGI Symbol;Acc:MGI:107655]
ENSMUSG00000033105	910.278	0.34126	0.111636	3.0569	0.00223637	0.018646	Lss	10	1	protein_coding	lanosterol synthase [Source:MGI Symbol;Acc:MGI:1336155]
ENSMUSG00000052712	3004.2	0.183977	0.0601932	3.05645	0.00223978	0.0186636	BC004004	17	1	protein_coding	cDNA sequence BC004004 [Source:MGI Symbol;Acc:MGI:2136782]
ENSMUSG00000006005	16930.5	-0.161559	0.0528724	-3.05565	0.00224573	0.0187023	Tpr	1	1	protein_coding	translocated promoter region, nuclear basket protein [Source:MGI Symbol;Acc:MGI:1922066]
ENSMUSG00000005686	1167.98	-0.19481	0.0637665	-3.05506	0.00225019	0.0187285	Ampd3	7	1	protein_coding	adenosine monophosphate deaminase 3 [Source:MGI Symbol;Acc:MGI:1096344]
ENSMUSG00000001157	1737.35	-0.1847	0.0605016	-3.05281	0.00226707	0.018858	Gmcl1	6	-1	protein_coding	germ cell-less, spermatogenesis associated 1 [Source:MGI Symbol;Acc:MGI:1345156]
ENSMUSG00000063077	1087.87	-0.260533	0.0853469	-3.05263	0.00226844	0.0188585	Kif1b	4	-1	protein_coding	kinesin family member 1B [Source:MGI Symbol;Acc:MGI:108426]
ENSMUSG00000030203	2269.44	-0.219866	0.0720643	-3.05097	0.00228102	0.0189521	Dusp16	6	-1	protein_coding	dual specificity phosphatase 16 [Source:MGI Symbol;Acc:MGI:1917936]
ENSMUSG00000069631	2282.99	0.158202	0.0519262	3.04667	0.00231393	0.0192145	Strada	11	-1	protein_coding	STE20-related kinase adaptor alpha [Source:MGI Symbol;Acc:MGI:1919399]
ENSMUSG00000041930	172.044	-0.539468	0.177152	-3.04524	0.00232498	0.0192951	Fam222a	5	1	protein_coding	family with sequence similarity 222, member A [Source:MGI Symbol;Acc:MGI:3605543]
ENSMUSG00000079355	52.7035	2.77127	0.910209	3.04466	0.00232947	0.0193211	Ackr4	9	-1	protein_coding	atypical chemokine receptor 4 [Source:MGI Symbol;Acc:MGI:2181676]
ENSMUSG00000050195	30.5499	1.0137	0.333204	3.04228	0.0023479	0.0194628	Scd4	19	1	protein_coding	stearoyl-coenzyme A desaturase 4 [Source:MGI Symbol;Acc:MGI:2670997]
ENSMUSG00000025950	497.621	-0.264935	0.0871076	-3.04147	0.00235426	0.0195042	Idh1	1	-1	protein_coding	isocitrate dehydrogenase 1 (NADP+), soluble [Source:MGI Symbol;Acc:MGI:96413]
ENSMUSG00000015968	491.93	-0.33193	0.109196	-3.03977	0.00236759	0.0196033	Cacna1d	14	-1	protein_coding	calcium channel, voltage-dependent, L type, alpha 1D subunit [Source:MGI Symbol;Acc:MGI:88293]
ENSMUSG00000071253	974.204	0.254597	0.0837646	3.03944	0.00237017	0.0196134	Slc25a16	10	1	protein_coding	solute carrier family 25 (mitochondrial carrier, Graves disease autoantigen), member 16 [Source:MGI Symbol;Acc:MGI:1920382]
ENSMUSG00000092558	1603.94	-0.248726	0.0818622	-3.03835	0.00237881	0.0196735	Med20	17	1	protein_coding	mediator complex subunit 20 [Source:MGI Symbol;Acc:MGI:1929648]
ENSMUSG00000023800	22.5467	-1.11007	0.365707	-3.0354	0.00240218	0.0198554	Tiam2	17	1	protein_coding	T cell lymphoma invasion and metastasis 2 [Source:MGI Symbol;Acc:MGI:1344338]
ENSMUSG00000086013	120.028	0.555287	0.182997	3.0344	0.00241012	0.0199095	Gm15706	6	1	lncRNA	predicted gene 15706 [Source:MGI Symbol;Acc:MGI:3783146]
ENSMUSG00000022946	2499.77	-0.208954	0.0688876	-3.03325	0.00241933	0.0199683	Dop1b	16	1	protein_coding	DOP1 leucine zipper like protein B [Source:MGI Symbol;Acc:MGI:1917278]
ENSMUSG00000038555	49.7704	0.835204	0.275357	3.03317	0.00242002	0.0199683	Reep2	18	1	protein_coding	receptor accessory protein 2 [Source:MGI Symbol;Acc:MGI:2385070]
ENSMUSG00000026626	9256.12	-0.137634	0.0453809	-3.03286	0.00242249	0.0199772	Ppp2r5a	1	-1	protein_coding	protein phosphatase 2, regulatory subunit B', alpha [Source:MGI Symbol;Acc:MGI:2388479]
ENSMUSG00000037692	2395.05	-0.290445	0.0957786	-3.03246	0.00242566	0.0199918	Ahdc1	4	1	protein_coding	AT hook, DNA binding motif, containing 1 [Source:MGI Symbol;Acc:MGI:2444218]
ENSMUSG00000009035	1611.87	-0.224826	0.0741636	-3.03148	0.00243356	0.0200454	Tmem184b	15	-1	protein_coding	transmembrane protein 184b [Source:MGI Symbol;Acc:MGI:2445179]
ENSMUSG00000062797	694.284	-0.228881	0.0755649	-3.02893	0.0024542	0.0202039	Hikeshi	7	-1	protein_coding	heat shock protein nuclear import factor [Source:MGI Symbol;Acc:MGI:96738]
ENSMUSG00000020952	1973.12	0.166537	0.0549881	3.0286	0.00245691	0.0202145	Scfd1	12	1	protein_coding	Sec1 family domain containing 1 [Source:MGI Symbol;Acc:MGI:1924233]
ENSMUSG00000028108	182.724	-0.573584	0.189461	-3.02746	0.00246622	0.0202795	Ecm1	3	-1	protein_coding	extracellular matrix protein 1 [Source:MGI Symbol;Acc:MGI:103060]
ENSMUSG00000039814	33.7898	1.01628	0.335747	3.02691	0.00247066	0.0203044	Xkr5	8	-1	protein_coding	X-linked Kx blood group related 5 [Source:MGI Symbol;Acc:MGI:2442327]
ENSMUSG00000001518	938.028	0.213622	0.0705843	3.02649	0.00247414	0.0203214	Itfg2	6	-1	protein_coding	integrin alpha FG-GAP repeat containing 2 [Source:MGI Symbol;Acc:MGI:1915450]
ENSMUSG00000025278	2358.4	-0.204602	0.067622	-3.02567	0.00248079	0.0203617	Flnb	14	-1	protein_coding	filamin, beta [Source:MGI Symbol;Acc:MGI:2446089]
ENSMUSG00000022707	785.238	-0.254689	0.0841795	-3.02554	0.00248189	0.0203617	Gbe1	16	1	protein_coding	glucan (1,4-alpha-), branching enzyme 1 [Source:MGI Symbol;Acc:MGI:1921435]
ENSMUSG00000027947	2360.11	-0.24721	0.0817335	-3.02458	0.00248979	0.0204149	Il6ra	3	-1	protein_coding	interleukin 6 receptor, alpha [Source:MGI Symbol;Acc:MGI:105304]
ENSMUSG00000035696	5350.24	-0.164527	0.054425	-3.023	0.00250281	0.0205099	Rnf38	4	-1	protein_coding	ring finger protein 38 [Source:MGI Symbol;Acc:MGI:1920719]
ENSMUSG00000024197	1152.6	0.293988	0.0972594	3.02272	0.00250516	0.0205174	Plin3	17	-1	protein_coding	perilipin 3 [Source:MGI Symbol;Acc:MGI:1914155]
ENSMUSG00000028517	586.315	-0.275643	0.0911983	-3.02245	0.00250734	0.0205196	Plpp3	4	1	protein_coding	phospholipid phosphatase 3 [Source:MGI Symbol;Acc:MGI:1915166]
ENSMUSG00000028745	13145.4	0.221742	0.0733678	3.02234	0.00250829	0.0205196	Capzb	4	1	protein_coding	capping actin protein of muscle Z-line subunit beta [Source:MGI Symbol;Acc:MGI:104652]
ENSMUSG00000000058	19.5162	-1.303	0.431188	-3.02189	0.002512	0.0205274	Cav2	6	1	protein_coding	caveolin 2 [Source:MGI Symbol;Acc:MGI:107571]
ENSMUSG00000023460	811.189	0.250842	0.0830111	3.02179	0.00251285	0.0205274	Rab12	17	-1	protein_coding	RAB12, member RAS oncogene family [Source:MGI Symbol;Acc:MGI:894284]
ENSMUSG00000021758	15.6079	-1.45879	0.48277	-3.02171	0.00251353	0.0205274	Ddx4	13	-1	protein_coding	DEAD box helicase 4 [Source:MGI Symbol;Acc:MGI:102670]
ENSMUSG00000030103	1636.54	0.265697	0.0879368	3.02145	0.00251564	0.0205329	Bhlhe40	6	1	protein_coding	basic helix-loop-helix family, member e40 [Source:MGI Symbol;Acc:MGI:1097714]
ENSMUSG00000022883	8.97435	-1.90998	0.632891	-3.01786	0.00254565	NA	Robo1	16	1	protein_coding	roundabout guidance receptor 1 [Source:MGI Symbol;Acc:MGI:1274781]
ENSMUSG00000038151	125.159	0.60291	0.199792	3.01769	0.00254711	0.020778	Prdm1	10	-1	protein_coding	PR domain containing 1, with ZNF domain [Source:MGI Symbol;Acc:MGI:99655]
ENSMUSG00000030269	2343.61	0.183544	0.0608626	3.01571	0.00256375	0.0209019	Mtmr14	6	1	protein_coding	myotubularin related protein 14 [Source:MGI Symbol;Acc:MGI:1916075]
ENSMUSG00000021223	20.1042	1.17539	0.389779	3.01552	0.0025654	0.0209034	Papln	12	1	protein_coding	papilin, proteoglycan-like sulfated glycoprotein [Source:MGI Symbol;Acc:MGI:2386139]
ENSMUSG00000116180	59.1362	0.720846	0.239225	3.01326	0.00258456	0.0210411	Gm49492	15	1	lncRNA	predicted gene, 49492 [Source:MGI Symbol;Acc:MGI:6155169]
ENSMUSG00000034872	137.103	0.519466	0.172398	3.01318	0.00258523	0.0210411	Gipc3	10	-1	protein_coding	GIPC PDZ domain containing family, member 3 [Source:MGI Symbol;Acc:MGI:2387006]
ENSMUSG00000040616	69.8125	0.750735	0.249189	3.01272	0.0025892	0.0210614	Tmem51	4	-1	protein_coding	transmembrane protein 51 [Source:MGI Symbol;Acc:MGI:2384874]
ENSMUSG00000060244	375.117	0.338497	0.112393	3.01171	0.00259777	0.0211192	Alyref2	1	1	protein_coding	Aly/REF export factor 2 [Source:MGI Symbol;Acc:MGI:1913144]
ENSMUSG00000047146	237.337	-0.472494	0.156908	-3.01128	0.00260147	0.0211373	Tet1	10	-1	protein_coding	tet methylcytosine dioxygenase 1 [Source:MGI Symbol;Acc:MGI:1098693]
ENSMUSG00000021709	13241.9	-0.162156	0.0538617	-3.01061	0.00260728	0.0211725	Erbin	13	-1	protein_coding	Erbb2 interacting protein [Source:MGI Symbol;Acc:MGI:1890169]
ENSMUSG00000028803	3771.36	-0.158487	0.0526651	-3.00933	0.00261822	0.0212494	Nipal3	4	-1	protein_coding	NIPA-like domain containing 3 [Source:MGI Symbol;Acc:MGI:1921802]
ENSMUSG00000032097	37837.3	-0.12299	0.0408791	-3.00863	0.0026243	0.0212866	Ddx6	9	1	protein_coding	DEAD (Asp-Glu-Ala-Asp) box polypeptide 6 [Source:MGI Symbol;Acc:MGI:104976]
ENSMUSG00000038582	3898.68	-0.155589	0.0517263	-3.00793	0.00263037	0.0213238	Pptc7	5	1	protein_coding	PTC7 protein phosphatase homolog [Source:MGI Symbol;Acc:MGI:2444593]
ENSMUSG00000034040	6.56441	2.32112	0.771728	3.00769	0.00263246	NA	Galnt17	5	-1	protein_coding	polypeptide N-acetylgalactosaminyltransferase 17 [Source:MGI Symbol;Acc:MGI:2137594]
ENSMUSG00000031428	1398.56	0.224944	0.0748607	3.00484	0.00265723	0.0215294	Zcchc18	X	1	protein_coding	zinc finger, CCHC domain containing 18 [Source:MGI Symbol;Acc:MGI:1914245]
ENSMUSG00000037129	144.129	0.500901	0.166713	3.00458	0.00265946	0.0215354	Tmprss13	9	1	protein_coding	transmembrane protease, serine 13 [Source:MGI Symbol;Acc:MGI:2682935]
ENSMUSG00000024787	819.023	-0.237909	0.0792026	-3.0038	0.00266633	0.0215788	Snx15	19	-1	protein_coding	sorting nexin 15 [Source:MGI Symbol;Acc:MGI:1916274]
ENSMUSG00000040818	5301.4	0.160951	0.0535966	3.00301	0.00267325	0.0216226	Dennd6a	14	1	protein_coding	DENN/MADD domain containing 6A [Source:MGI Symbol;Acc:MGI:2442980]
ENSMUSG00000097755	9.77218	1.81177	0.603358	3.00281	0.00267503	NA	2010110K18Rik	18	1	lncRNA	RIKEN cDNA 2010110K18 gene [Source:MGI Symbol;Acc:MGI:1922951]
ENSMUSG00000039463	3184.6	0.189633	0.0631806	3.00145	0.00268697	0.0217213	Slc9a8	2	1	protein_coding	solute carrier family 9 (sodium/hydrogen exchanger), member 8 [Source:MGI Symbol;Acc:MGI:1924281]
ENSMUSG00000056531	135.473	0.547	0.182261	3.00119	0.00268924	0.0217274	Ccdc18	5	1	protein_coding	coiled-coil domain containing 18 [Source:MGI Symbol;Acc:MGI:1922974]
ENSMUSG00000003929	1082.43	-0.202225	0.0673959	-3.00056	0.00269481	0.0217602	Zfp81	17	-1	protein_coding	zinc finger protein 81 [Source:MGI Symbol;Acc:MGI:1890752]
ENSMUSG00000032010	14.815	1.76783	0.589248	3.00015	0.0026985	0.0217749	Usp2	9	1	protein_coding	ubiquitin specific peptidase 2 [Source:MGI Symbol;Acc:MGI:1858178]
ENSMUSG00000092341	46653.6	0.492505	0.164168	3.00001	0.00269967	0.0217749	Malat1	19	-1	lncRNA	metastasis associated lung adenocarcinoma transcript 1 (non-coding RNA) [Source:MGI Symbol;Acc:MGI:1919539]
ENSMUSG00000032560	6837.82	-0.149841	0.0499757	-2.99827	0.00271515	0.0218875	Dnajc13	9	-1	protein_coding	DnaJ heat shock protein family (Hsp40) member C13 [Source:MGI Symbol;Acc:MGI:2676368]
ENSMUSG00000092415	173.788	0.498337	0.166231	2.99785	0.00271887	0.0219052	Gm20513	17	-1	lncRNA	predicted gene 20513 [Source:MGI Symbol;Acc:MGI:5141978]
ENSMUSG00000025366	20501.4	-0.169131	0.0564316	-2.9971	0.00272566	0.021944	Esyt1	10	-1	protein_coding	extended synaptotagmin-like protein 1 [Source:MGI Symbol;Acc:MGI:1344426]
ENSMUSG00000016984	1073.93	-0.195006	0.0650676	-2.99697	0.00272675	0.021944	Etaa1	11	-1	protein_coding	Ewing tumor-associated antigen 1 [Source:MGI Symbol;Acc:MGI:1915395]
ENSMUSG00000001666	373.454	0.347375	0.115953	2.99583	0.00273702	0.0220103	Ddt	10	-1	protein_coding	D-dopachrome tautomerase [Source:MGI Symbol;Acc:MGI:1298381]
ENSMUSG00000011877	2131.29	-0.163993	0.0547452	-2.99557	0.00273932	0.0220103	Git1	11	1	protein_coding	GIT ArfGAP 1 [Source:MGI Symbol;Acc:MGI:1927140]
ENSMUSG00000110317	165.546	0.567733	0.189526	2.99554	0.00273959	0.0220103	Gm45250	8	-1	lncRNA	predicted gene 45250 [Source:MGI Symbol;Acc:MGI:5791086]
ENSMUSG00000104344	164.588	0.517723	0.172848	2.99525	0.00274219	0.0220188	Gm38077	9	1	TEC	predicted gene, 38077 [Source:MGI Symbol;Acc:MGI:5611305]
ENSMUSG00000034801	2378.51	-0.187348	0.0625843	-2.99354	0.00275765	0.0221228	Sos2	12	-1	protein_coding	SOS Ras/Rho guanine nucleotide exchange factor 2 [Source:MGI Symbol;Acc:MGI:98355]
ENSMUSG00000023852	7268.56	-0.169922	0.0567666	-2.99334	0.00275941	0.0221228	Chd1	17	1	protein_coding	chromodomain helicase DNA binding protein 1 [Source:MGI Symbol;Acc:MGI:88393]
ENSMUSG00000040618	3168.89	-0.229042	0.0765181	-2.9933	0.00275976	0.0221228	Pck2	14	1	protein_coding	phosphoenolpyruvate carboxykinase 2 (mitochondrial) [Source:MGI Symbol;Acc:MGI:1860456]
ENSMUSG00000046961	108.468	-0.767816	0.256551	-2.99284	0.00276395	0.0221436	Gpr156	16	1	protein_coding	G protein-coupled receptor 156 [Source:MGI Symbol;Acc:MGI:2653880]
ENSMUSG00000044966	140.661	0.53903	0.180117	2.99268	0.00276544	0.0221436	Fbxo48	11	1	protein_coding	F-box protein 48 [Source:MGI Symbol;Acc:MGI:2442569]
ENSMUSG00000028937	231.968	0.598996	0.200211	2.99183	0.00277311	0.0221927	Acot7	4	1	protein_coding	acyl-CoA thioesterase 7 [Source:MGI Symbol;Acc:MGI:1917275]
ENSMUSG00000027439	877.73	-0.202757	0.0678412	-2.9887	0.0028017	0.022409	Gzf1	2	1	protein_coding	GDNF-inducible zinc finger protein 1 [Source:MGI Symbol;Acc:MGI:1921783]
ENSMUSG00000037075	3441.77	-0.158915	0.0531858	-2.98792	0.0028088	0.0224532	Rnf139	15	1	protein_coding	ring finger protein 139 [Source:MGI Symbol;Acc:MGI:1923091]
ENSMUSG00000029406	4569.64	-0.185764	0.062181	-2.98748	0.00281292	0.0224736	Pitpnm2	5	-1	protein_coding	phosphatidylinositol transfer protein, membrane-associated 2 [Source:MGI Symbol;Acc:MGI:1336192]
ENSMUSG00000028049	2686.49	-0.164246	0.0549841	-2.98716	0.00281583	0.0224843	Scamp3	3	1	protein_coding	secretory carrier membrane protein 3 [Source:MGI Symbol;Acc:MGI:1346346]
ENSMUSG00000038260	233.375	0.383116	0.128282	2.98651	0.00282183	0.0225197	Trpm4	7	-1	protein_coding	transient receptor potential cation channel, subfamily M, member 4 [Source:MGI Symbol;Acc:MGI:1915917]
ENSMUSG00000085208	1885.36	-0.19925	0.0667281	-2.986	0.00282651	0.0225446	Brip1os	11	1	lncRNA	BRCA1 interacting protein C-terminal helicase 1, opposite strand [Source:MGI Symbol;Acc:MGI:1921288]
ENSMUSG00000033960	57.2371	-0.754683	0.252843	-2.9848	0.00283768	0.022621	Jcad	18	1	protein_coding	junctional cadherin 5 associated [Source:MGI Symbol;Acc:MGI:2685174]
ENSMUSG00000063052	1105.57	0.229859	0.0770736	2.98233	0.00286065	0.0227915	Lrrc40	3	1	protein_coding	leucine rich repeat containing 40 [Source:MGI Symbol;Acc:MGI:1914394]
ENSMUSG00000076441	753.901	0.253	0.0848443	2.98194	0.00286431	0.022808	Ass1	2	1	protein_coding	argininosuccinate synthetase 1 [Source:MGI Symbol;Acc:MGI:88090]
ENSMUSG00000099875	97.8158	0.54446	0.182613	2.9815	0.00286845	0.0228282	Rbm3-ps	1	-1	processed_pseudogene	RNA binding motif (RNP1, RRM) protein 3 [Source:MGI Symbol;Acc:MGI:3642874]
ENSMUSG00000022881	479.829	0.277335	0.0930714	2.97981	0.00288427	0.0229415	Rfc4	16	-1	protein_coding	replication factor C (activator 1) 4 [Source:MGI Symbol;Acc:MGI:2146571]
ENSMUSG00000030748	16401.9	0.19519	0.0655265	2.97879	0.00289387	0.0230051	Il4ra	7	1	protein_coding	interleukin 4 receptor, alpha [Source:MGI Symbol;Acc:MGI:105367]
ENSMUSG00000024038	1257.05	0.190805	0.0640722	2.97797	0.00290168	0.0230507	Ndufv3	17	1	protein_coding	NADH:ubiquinone oxidoreductase core subunit V3 [Source:MGI Symbol;Acc:MGI:1890894]
ENSMUSG00000027160	176.271	0.400105	0.134361	2.97784	0.00290283	0.0230507	Ccdc34	2	1	protein_coding	coiled-coil domain containing 34 [Source:MGI Symbol;Acc:MGI:1915451]
ENSMUSG00000027936	5543.79	-0.141112	0.0474043	-2.97678	0.00291295	0.0231183	Crtc2	3	1	protein_coding	CREB regulated transcription coactivator 2 [Source:MGI Symbol;Acc:MGI:1921593]
ENSMUSG00000070336	98.0445	0.565876	0.19012	2.97641	0.00291649	0.0231336	Fbxo47	11	-1	protein_coding	F-box protein 47 [Source:MGI Symbol;Acc:MGI:1920223]
ENSMUSG00000024068	2401.43	-0.158641	0.0533078	-2.97595	0.00292084	0.0231553	Spast	17	1	protein_coding	spastin [Source:MGI Symbol;Acc:MGI:1858896]
ENSMUSG00000040681	10257.6	0.231355	0.077757	2.97536	0.00292646	0.0231822	Hmgn1	16	-1	protein_coding	high mobility group nucleosomal binding domain 1 [Source:MGI Symbol;Acc:MGI:96120]
ENSMUSG00000039262	13937.3	-0.16366	0.0550072	-2.97525	0.00292747	0.0231822	Prrc2b	2	1	protein_coding	proline-rich coiled-coil 2B [Source:MGI Symbol;Acc:MGI:1923304]
ENSMUSG00000011267	920.575	-0.274241	0.0922504	-2.97279	0.00295102	0.023348	Zfp296	7	1	protein_coding	zinc finger protein 296 [Source:MGI Symbol;Acc:MGI:1926956]
ENSMUSG00000027366	6506.95	-0.140026	0.0471037	-2.97273	0.00295166	0.023348	Sppl2a	2	-1	protein_coding	signal peptide peptidase like 2A [Source:MGI Symbol;Acc:MGI:1913802]
ENSMUSG00000046341	15.5412	1.43977	0.484711	2.97037	0.00297437	0.0235148	Gm11223	4	-1	processed_pseudogene	predicted gene 11223 [Source:MGI Symbol;Acc:MGI:3651631]
ENSMUSG00000057036	653.459	-0.226827	0.0763961	-2.9691	0.00298678	0.0235998	Gm7536	3	1	processed_pseudogene	predicted gene 7536 [Source:MGI Symbol;Acc:MGI:3645137]
ENSMUSG00000021710	971.725	-0.194655	0.0655727	-2.96854	0.00299222	0.0236298	Nln	13	-1	protein_coding	neurolysin (metallopeptidase M3 family) [Source:MGI Symbol;Acc:MGI:1923055]
ENSMUSG00000002803	434.11	0.288409	0.0971701	2.96808	0.00299664	0.0236461	Btbd6	12	1	protein_coding	BTB (POZ) domain containing 6 [Source:MGI Symbol;Acc:MGI:3026623]
ENSMUSG00000032116	5155.66	-0.158823	0.0535151	-2.96783	0.00299914	0.0236461	Stt3a	9	-1	protein_coding	STT3, subunit of the oligosaccharyltransferase complex, homolog A (S. cerevisiae) [Source:MGI Symbol;Acc:MGI:105124]
ENSMUSG00000085603	1615.57	0.230564	0.0776879	2.96782	0.00299922	0.0236461	Gm11346	13	-1	transcribed_processed_pseudogene	predicted gene 11346 [Source:MGI Symbol;Acc:MGI:1923274]
ENSMUSG00000060012	1893.97	-0.220287	0.0742356	-2.96741	0.0030032	0.0236644	Kif13b	14	1	protein_coding	kinesin family member 13B [Source:MGI Symbol;Acc:MGI:1098265]
ENSMUSG00000053838	3881.21	0.172049	0.058014	2.96565	0.00302044	0.0237794	Nudcd3	11	-1	protein_coding	NudC domain containing 3 [Source:MGI Symbol;Acc:MGI:2144158]
ENSMUSG00000018932	1353.12	-0.199386	0.0672332	-2.96558	0.0030211	0.0237794	Map2k3	11	1	protein_coding	mitogen-activated protein kinase kinase 3 [Source:MGI Symbol;Acc:MGI:1346868]
ENSMUSG00000008393	925.609	-0.210634	0.0710365	-2.96516	0.00302529	0.0237993	Carhsp1	16	-1	protein_coding	calcium regulated heat stable protein 1 [Source:MGI Symbol;Acc:MGI:1196368]
ENSMUSG00000032435	2245.4	-0.157006	0.052969	-2.96412	0.00303551	0.0238666	Dync1li1	9	1	protein_coding	dynein cytoplasmic 1 light intermediate chain 1 [Source:MGI Symbol;Acc:MGI:2135610]
ENSMUSG00000042111	1258.87	0.239292	0.0807552	2.96318	0.00304481	0.0239266	Ccdc115	1	-1	protein_coding	coiled-coil domain containing 115 [Source:MGI Symbol;Acc:MGI:1916918]
ENSMUSG00000021613	2.8065	4.06027	1.37036	2.96291	0.00304743	NA	Hapln1	13	1	protein_coding	hyaluronan and proteoglycan link protein 1 [Source:MGI Symbol;Acc:MGI:1337006]
ENSMUSG00000020329	2049.82	-0.172869	0.0583817	-2.96101	0.00306633	0.0240825	Polrmt	10	-1	protein_coding	polymerase (RNA) mitochondrial (DNA directed) [Source:MGI Symbol;Acc:MGI:1915843]
ENSMUSG00000023216	3.73007	4.54892	1.53663	2.96033	0.00307313	NA	Epb42	2	-1	protein_coding	erythrocyte membrane protein band 4.2 [Source:MGI Symbol;Acc:MGI:95402]
ENSMUSG00000024986	5948.51	0.172303	0.0582077	2.96013	0.00307507	0.024138	Hhex	19	1	protein_coding	hematopoietically expressed homeobox [Source:MGI Symbol;Acc:MGI:96086]
ENSMUSG00000025793	2791.03	-0.15996	0.0540559	-2.95916	0.0030848	0.0242011	Hgs	11	1	protein_coding	HGF-regulated tyrosine kinase substrate [Source:MGI Symbol;Acc:MGI:104681]
ENSMUSG00000120674	617.015	0.294179	0.0994243	2.95882	0.00308818	0.0242144		11	1	lncRNA	novel transcript
ENSMUSG00000025409	3445.15	-0.175804	0.0594316	-2.95809	0.00309555	0.0242589	Mbd6	10	-1	protein_coding	methyl-CpG binding domain protein 6 [Source:MGI Symbol;Acc:MGI:106378]
ENSMUSG00000039656	3883.82	-0.139612	0.0472032	-2.95768	0.0030996	0.0242774	Rxrb	17	1	protein_coding	retinoid X receptor beta [Source:MGI Symbol;Acc:MGI:98215]
ENSMUSG00000034621	4361.61	-0.157502	0.0532585	-2.95732	0.00310323	0.0242926	Gpatch8	11	-1	protein_coding	G patch domain containing 8 [Source:MGI Symbol;Acc:MGI:1918667]
ENSMUSG00000068551	249.216	-0.394573	0.133435	-2.95705	0.00310601	0.0242973	Zfp467	6	-1	protein_coding	zinc finger protein 467 [Source:MGI Symbol;Acc:MGI:1916160]
ENSMUSG00000001248	7812.71	-0.250627	0.0847591	-2.95693	0.00310722	0.0242973	Gramd1a	7	-1	protein_coding	GRAM domain containing 1A [Source:MGI Symbol;Acc:MGI:105490]
ENSMUSG00000073628	130.356	0.499698	0.16906	2.95575	0.00311913	0.024368	Gm10552	1	-1	lncRNA	predicted gene 10552 [Source:MGI Symbol;Acc:MGI:3642083]
ENSMUSG00000005506	11013	-0.162216	0.0548825	-2.95569	0.00311966	0.024368	Celf1	2	1	protein_coding	CUGBP, Elav-like family member 1 [Source:MGI Symbol;Acc:MGI:1342295]
ENSMUSG00000004071	2110.43	-0.243247	0.0823185	-2.95494	0.00312725	0.0244093	Cdip1	16	-1	protein_coding	cell death inducing Trp53 target 1 [Source:MGI Symbol;Acc:MGI:1913876]
ENSMUSG00000041837	1291.32	-0.229614	0.0777077	-2.95484	0.00312834	0.0244093	Pdcd7	9	1	protein_coding	programmed cell death 7 [Source:MGI Symbol;Acc:MGI:1859170]
ENSMUSG00000037926	12776.8	-0.159568	0.0540104	-2.95439	0.00313291	0.0244316	Ssh2	11	1	protein_coding	slingshot protein phosphatase 2 [Source:MGI Symbol;Acc:MGI:2679255]
ENSMUSG00000033712	4752.88	0.143931	0.0487248	2.95396	0.00313728	0.0244524	Ccar2	14	-1	protein_coding	cell cycle activator and apoptosis regulator 2 [Source:MGI Symbol;Acc:MGI:2444228]
ENSMUSG00000078435	398.971	0.280279	0.0948912	2.95368	0.00314005	0.0244607	AU041133	10	1	protein_coding	expressed sequence AU041133 [Source:MGI Symbol;Acc:MGI:2143755]
ENSMUSG00000071456	1030.35	-0.200813	0.0680326	-2.95172	0.00316014	0.024595	1110002L01Rik	12	-1	lncRNA	RIKEN cDNA 1110002L01 gene [Source:MGI Symbol;Acc:MGI:1915821]
ENSMUSG00000068015	4086.39	0.15422	0.0522486	2.95166	0.00316072	0.024595	Lrch1	14	-1	protein_coding	leucine-rich repeats and calponin homology (CH) domain containing 1 [Source:MGI Symbol;Acc:MGI:2443390]
ENSMUSG00000075266	121.652	0.55821	0.189161	2.95098	0.00316764	0.0246355	Cenpw	10	-1	protein_coding	centromere protein W [Source:MGI Symbol;Acc:MGI:1913561]
ENSMUSG00000031848	2627.58	0.197387	0.0669222	2.9495	0.00318287	0.0247406	Lsm4	8	1	protein_coding	LSM4 homolog, U6 small nuclear RNA and mRNA degradation associated [Source:MGI Symbol;Acc:MGI:1354692]
ENSMUSG00000009863	2358.03	0.169527	0.0574833	2.94915	0.00318651	0.0247487	Sdhb	4	1	protein_coding	succinate dehydrogenase complex, subunit B, iron sulfur (Ip) [Source:MGI Symbol;Acc:MGI:1914930]
ENSMUSG00000032757	680.376	-0.220414	0.0747402	-2.94906	0.00318738	0.0247487	Bet1	6	-1	protein_coding	Bet1 golgi vesicular membrane trafficking protein [Source:MGI Symbol;Acc:MGI:1343104]
ENSMUSG00000058446	7533.42	-0.145316	0.0492794	-2.94882	0.00318989	0.0247549	Znrf2	6	1	protein_coding	zinc and ring finger 2 [Source:MGI Symbol;Acc:MGI:1196246]
ENSMUSG00000032867	1493.98	0.231532	0.078528	2.9484	0.00319427	0.0247755	Fbxw8	5	-1	protein_coding	F-box and WD-40 domain protein 8 [Source:MGI Symbol;Acc:MGI:1923041]
ENSMUSG00000086479	13.3891	1.4958	0.507547	2.94712	0.00320748	0.0248645	Gm16014	5	1	lncRNA	predicted gene 16014 [Source:MGI Symbol;Acc:MGI:3801812]
ENSMUSG00000037058	6523.79	-0.133119	0.0451913	-2.94568	0.00322247	0.0249672	Paip2	18	1	protein_coding	polyadenylate-binding protein-interacting protein 2 [Source:MGI Symbol;Acc:MGI:1915119]
ENSMUSG00000062040	390.511	0.345628	0.117387	2.94435	0.00323629	0.0250501	Zfp27	7	-1	protein_coding	zinc finger protein 27 [Source:MGI Symbol;Acc:MGI:99174]
ENSMUSG00000007035	256.559	0.423726	0.143913	2.94432	0.00323666	0.0250501	Msh5	17	-1	protein_coding	mutS homolog 5 [Source:MGI Symbol;Acc:MGI:1329021]
ENSMUSG00000032714	76.6158	-0.602764	0.204787	-2.94337	0.00324663	0.0251137	Syde1	10	-1	protein_coding	synapse defective 1, Rho GTPase, homolog 1 (C. elegans) [Source:MGI Symbol;Acc:MGI:1918959]
ENSMUSG00000102353	217.474	0.410805	0.139606	2.94261	0.0032546	0.0251618	Gm38345	19	-1	TEC	predicted gene, 38345 [Source:MGI Symbol;Acc:MGI:5611573]
ENSMUSG00000039168	1299.36	0.26999	0.0917644	2.9422	0.00325886	0.0251811	Dap	15	1	protein_coding	death-associated protein [Source:MGI Symbol;Acc:MGI:1918190]
ENSMUSG00000008193	32850	-0.167968	0.0570973	-2.94178	0.00326333	0.0252021	Spib	7	-1	protein_coding	Spi-B transcription factor (Spi-1/PU.1 related) [Source:MGI Symbol;Acc:MGI:892986]
ENSMUSG00000027810	2525.58	0.155439	0.0528567	2.94076	0.00327408	0.0252715	Eif2a	3	1	protein_coding	eukaryotic translation initiation factor 2A [Source:MGI Symbol;Acc:MGI:1098684]
ENSMUSG00000031950	1542.84	-0.165549	0.0563112	-2.93989	0.00328327	0.0253289	Gabarapl2	8	1	protein_coding	gamma-aminobutyric acid (GABA) A receptor-associated protein-like 2 [Source:MGI Symbol;Acc:MGI:1890602]
ENSMUSG00000020114	5167.12	-0.147443	0.0501675	-2.93902	0.00329251	0.0253864	Cand1	10	-1	protein_coding	cullin associated and neddylation disassociated 1 [Source:MGI Symbol;Acc:MGI:1261820]
ENSMUSG00000041642	23848.5	-0.174235	0.0592972	-2.93833	0.00329986	0.0254295	Kif21b	1	1	protein_coding	kinesin family member 21B [Source:MGI Symbol;Acc:MGI:109234]
ENSMUSG00000098134	840.594	0.243155	0.0827896	2.93703	0.00331375	0.0255228	Rnf113a2	12	1	protein_coding	ring finger protein 113A2 [Source:MGI Symbol;Acc:MGI:1913631]
ENSMUSG00000037857	6071.08	-0.297788	0.101444	-2.93549	0.00333023	0.0256349	Nufip2	11	1	protein_coding	nuclear FMR1 interacting protein 2 [Source:MGI Symbol;Acc:MGI:1915814]
ENSMUSG00000015095	2747.43	0.178438	0.0607896	2.93533	0.00333188	0.0256349	Fbxw5	2	1	protein_coding	F-box and WD-40 domain protein 5 [Source:MGI Symbol;Acc:MGI:1354731]
ENSMUSG00000002870	3136.29	0.272651	0.0929289	2.93397	0.00334656	0.0257341	Mcm2	6	-1	protein_coding	minichromosome maintenance complex component 2 [Source:MGI Symbol;Acc:MGI:105380]
ENSMUSG00000035171	1520.8	0.187533	0.0639221	2.93377	0.00334874	0.025737	1110059E24Rik	19	-1	protein_coding	RIKEN cDNA 1110059E24 gene [Source:MGI Symbol;Acc:MGI:1913456]
ENSMUSG00000029060	1297.65	-0.28497	0.0971742	-2.93257	0.00336167	0.025813	Mib2	4	-1	protein_coding	mindbomb E3 ubiquitin protein ligase 2 [Source:MGI Symbol;Acc:MGI:2679684]
ENSMUSG00000051391	6362.6	-0.170071	0.0579948	-2.93252	0.00336222	0.025813	Ywhag	5	-1	protein_coding	tyrosine 3-monooxygenase/tryptophan 5-monooxygenase activation protein, gamma polypeptide [Source:MGI Symbol;Acc:MGI:108109]
ENSMUSG00000057531	1068.21	0.258489	0.0881622	2.93197	0.00336818	0.0258449	Dtnbp1	13	-1	protein_coding	dystrobrevin binding protein 1 [Source:MGI Symbol;Acc:MGI:2137586]
ENSMUSG00000003316	9796.37	-0.149033	0.0508395	-2.93144	0.00337389	0.0258711	Glg1	8	-1	protein_coding	golgi apparatus protein 1 [Source:MGI Symbol;Acc:MGI:104967]
ENSMUSG00000035232	878.949	0.201507	0.0687425	2.93133	0.00337519	0.0258711	Pdk3	X	-1	protein_coding	pyruvate dehydrogenase kinase, isoenzyme 3 [Source:MGI Symbol;Acc:MGI:2384308]
ENSMUSG00000105826	337.038	0.391856	0.133717	2.93049	0.00338433	0.0259272	Gm42141	5	1	TEC	predicted gene, 42141 [Source:MGI Symbol;Acc:MGI:5625026]
ENSMUSG00000001665	29.6687	0.991833	0.33851	2.93	0.00338965	0.0259374	Gstt3	10	-1	protein_coding	glutathione S-transferase, theta 3 [Source:MGI Symbol;Acc:MGI:2143526]
ENSMUSG00000039220	3442.36	-0.164957	0.0563006	-2.92994	0.00339023	0.0259374	Ppp1r10	17	1	protein_coding	protein phosphatase 1, regulatory subunit 10 [Source:MGI Symbol;Acc:MGI:1289273]
ENSMUSG00000070705	172.43	0.413502	0.141133	2.92987	0.00339107	0.0259374	Eid2b	7	1	protein_coding	EP300 interacting inhibitor of differentiation 2B [Source:MGI Symbol;Acc:MGI:1924095]
ENSMUSG00000044148	2145.57	-0.173867	0.0593523	-2.9294	0.00339619	0.0259627	1810030O07Rik	X	-1	protein_coding	RIKEN cDNA 1810030O07 gene [Source:MGI Symbol;Acc:MGI:1916405]
ENSMUSG00000073000	271.247	-1.15427	0.394182	-2.92827	0.00340855	0.0260433	Gm10451	12	1	lncRNA	predicted gene 10451 [Source:MGI Symbol;Acc:MGI:3641898]
ENSMUSG00000076564	1599.52	-0.235762	0.0805249	-2.92782	0.00341351	0.0260673	Igkv12-46	6	-1	IG_V_gene	immunoglobulin kappa variable 12-46 [Source:MGI Symbol;Acc:MGI:4439773]
ENSMUSG00000097493	77.9808	0.661037	0.226004	2.92489	0.00344574	0.0262994	9930014A18Rik	15	1	lncRNA	RIKEN cDNA 9930014A18 gene [Source:MGI Symbol;Acc:MGI:2444091]
ENSMUSG00000022673	3548.93	0.170249	0.0582349	2.92349	0.00346132	0.0263992	Mcm4	16	-1	protein_coding	minichromosome maintenance complex component 4 [Source:MGI Symbol;Acc:MGI:103199]
ENSMUSG00000053835	3695.83	-0.23083	0.0789599	-2.92338	0.00346249	0.0263992	H2-T24	17	-1	protein_coding	histocompatibility 2, T region locus 24 [Source:MGI Symbol;Acc:MGI:95958]
ENSMUSG00000066043	1661.37	-0.177616	0.060781	-2.92223	0.0034754	0.0264835	Phactr4	4	-1	protein_coding	phosphatase and actin regulator 4 [Source:MGI Symbol;Acc:MGI:2140327]
ENSMUSG00000035941	5542.13	-0.137453	0.0470662	-2.92042	0.0034956	0.0266233	Ibtk	9	-1	protein_coding	inhibitor of Bruton agammaglobulinemia tyrosine kinase [Source:MGI Symbol;Acc:MGI:1918677]
ENSMUSG00000038637	211.244	0.391488	0.134068	2.92007	0.00349954	0.0266392	Lrrc56	7	1	protein_coding	leucine rich repeat containing 56 [Source:MGI Symbol;Acc:MGI:1917802]
ENSMUSG00000097184	107.734	-0.583076	0.199719	-2.91948	0.00350619	0.0266757	4632428C04Rik	16	1	lncRNA	RIKEN cDNA 4632428C04 gene [Source:MGI Symbol;Acc:MGI:1921600]
ENSMUSG00000044573	965.917	0.241749	0.0828293	2.91864	0.00351557	0.0267329	Acp1	12	-1	protein_coding	acid phosphatase 1, soluble [Source:MGI Symbol;Acc:MGI:87881]
ENSMUSG00000037940	2252.34	-0.289972	0.0993732	-2.91801	0.00352273	0.0267731	Inpp4b	8	1	protein_coding	inositol polyphosphate-4-phosphatase, type II [Source:MGI Symbol;Acc:MGI:2158925]
ENSMUSG00000067851	13553.6	-0.141791	0.0486223	-2.91618	0.00354351	0.0269168	Arfgef1	1	-1	protein_coding	ADP-ribosylation factor guanine nucleotide-exchange factor 1(brefeldin A-inhibited) [Source:MGI Symbol;Acc:MGI:2442988]
ENSMUSG00000042807	55.308	-0.757881	0.260038	-2.9145	0.00356255	0.0270366	Hecw2	1	-1	protein_coding	HECT, C2 and WW domain containing E3 ubiquitin protein ligase 2 [Source:MGI Symbol;Acc:MGI:2685817]
ENSMUSG00000022141	14979.8	-0.177496	0.060902	-2.91446	0.00356305	0.0270366	Nipbl	15	-1	protein_coding	NIPBL cohesin loading factor [Source:MGI Symbol;Acc:MGI:1913976]
ENSMUSG00000087305	304.92	0.339176	0.116393	2.91405	0.0035677	0.0270575	A430035B10Rik	6	-1	lncRNA	RIKEN cDNA A430035B10 gene [Source:MGI Symbol;Acc:MGI:2443789]
ENSMUSG00000063019	481.867	0.27765	0.0953021	2.91336	0.0035756	0.0271031	Manbal	2	1	protein_coding	mannosidase, beta A, lysosomal-like [Source:MGI Symbol;Acc:MGI:1916411]
ENSMUSG00000032252	1074.2	-0.202343	0.0694679	-2.91275	0.00358259	0.0271418	Glce	9	-1	protein_coding	glucuronyl C5-epimerase [Source:MGI Symbol;Acc:MGI:2136405]
ENSMUSG00000069114	1108.6	-0.239949	0.0823928	-2.91226	0.00358829	0.0271707	Zbtb10	3	1	protein_coding	zinc finger and BTB domain containing 10 [Source:MGI Symbol;Acc:MGI:2139883]
ENSMUSG00000021711	1088.33	-0.210292	0.072218	-2.91191	0.00359224	0.0271862	Trappc13	13	-1	protein_coding	trafficking protein particle complex 13 [Source:MGI Symbol;Acc:MGI:1914225]
ENSMUSG00000007216	263.496	0.325576	0.111867	2.9104	0.00360965	0.0273036	Zfp775	6	1	protein_coding	zinc finger protein 775 [Source:MGI Symbol;Acc:MGI:2683557]
ENSMUSG00000038949	1454.83	0.226379	0.0777987	2.90981	0.00361648	0.0273305	Cnst	1	1	protein_coding	consortin, connexin sorting protein [Source:MGI Symbol;Acc:MGI:2445141]
ENSMUSG00000034525	7197.08	-0.181239	0.0622865	-2.90976	0.00361702	0.0273305	Ice1	13	-1	protein_coding	interactor of little elongation complex ELL subunit 1 [Source:MGI Symbol;Acc:MGI:2385865]
ENSMUSG00000036792	1573.74	-0.183628	0.0631276	-2.90884	0.00362774	0.027397	Mbd5	2	1	protein_coding	methyl-CpG binding domain protein 5 [Source:MGI Symbol;Acc:MGI:2138934]
ENSMUSG00000035725	2243.65	-0.178906	0.0615392	-2.90719	0.00364694	0.0275246	Prkx	X	-1	protein_coding	protein kinase, X-linked [Source:MGI Symbol;Acc:MGI:1309999]
ENSMUSG00000031708	3611.05	0.151598	0.0521483	2.90706	0.00364847	0.0275246	Tecr	8	-1	protein_coding	trans-2,3-enoyl-CoA reductase [Source:MGI Symbol;Acc:MGI:1915408]
ENSMUSG00000036908	28249.1	0.135534	0.0466462	2.90557	0.00366581	0.0276409	Unc93b1	19	1	protein_coding	unc-93 homolog B1, TLR signaling regulator [Source:MGI Symbol;Acc:MGI:1859307]
ENSMUSG00000018509	46.2009	0.98369	0.338586	2.90529	0.00366916	0.0276517	Cenpv	11	-1	protein_coding	centromere protein V [Source:MGI Symbol;Acc:MGI:1920389]
ENSMUSG00000038876	3018.16	-0.147239	0.0506872	-2.90485	0.0036743	0.0276758	Rnf146	10	-1	protein_coding	ring finger protein 146 [Source:MGI Symbol;Acc:MGI:1915281]
ENSMUSG00000038264	2036.41	-0.354731	0.12216	-2.90382	0.00368641	0.0277525	Sema7a	9	1	protein_coding	sema domain, immunoglobulin domain (Ig), and GPI membrane anchor, (semaphorin) 7A [Source:MGI Symbol;Acc:MGI:1306826]
ENSMUSG00000026579	67.3942	-1.7747	0.611443	-2.90247	0.00370227	0.0278573	F5	1	1	protein_coding	coagulation factor V [Source:MGI Symbol;Acc:MGI:88382]
ENSMUSG00000030512	1246.09	0.204194	0.0703574	2.90224	0.00370507	0.0278638	Snrpa1	7	1	protein_coding	small nuclear ribonucleoprotein polypeptide A' [Source:MGI Symbol;Acc:MGI:1916231]
ENSMUSG00000025825	1207.89	0.244647	0.0843123	2.90167	0.00371174	0.0278993	Iscu	5	1	protein_coding	iron-sulfur cluster assembly enzyme [Source:MGI Symbol;Acc:MGI:1913633]
ENSMUSG00000005312	8358.29	-0.134095	0.0462332	-2.90041	0.00372676	0.0279818	Ubqln1	13	-1	protein_coding	ubiquilin 1 [Source:MGI Symbol;Acc:MGI:1860276]
ENSMUSG00000106990	341.066	-0.350005	0.120677	-2.90035	0.00372742	0.0279818	Gm42547	6	-1	TEC	predicted gene 42547 [Source:MGI Symbol;Acc:MGI:5662684]
ENSMUSG00000028602	28.3697	1.01022	0.34832	2.90026	0.00372856	0.0279818	Tnfrsf8	4	-1	protein_coding	tumor necrosis factor receptor superfamily, member 8 [Source:MGI Symbol;Acc:MGI:99908]
ENSMUSG00000051154	1690.15	0.17859	0.0615945	2.89944	0.00373824	0.0280305	Commd3	2	1	protein_coding	COMM domain containing 3 [Source:MGI Symbol;Acc:MGI:88218]
ENSMUSG00000102918	25.0581	1.26907	0.437705	2.89938	0.00373896	0.0280305	Pcdhgc3	18	1	protein_coding	protocadherin gamma subfamily C, 3 [Source:MGI Symbol;Acc:MGI:1935201]
ENSMUSG00000024122	5249.6	-0.136918	0.0472261	-2.8992	0.00374114	0.0280322	Pdpk1	17	-1	protein_coding	3-phosphoinositide dependent protein kinase 1 [Source:MGI Symbol;Acc:MGI:1338068]
ENSMUSG00000055943	1554.81	-0.181992	0.0627972	-2.8981	0.00375435	0.0281165	Emc7	2	1	protein_coding	ER membrane protein complex subunit 7 [Source:MGI Symbol;Acc:MGI:1920274]
ENSMUSG00000027651	2617.17	-0.158682	0.0547623	-2.89765	0.00375971	0.0281419	Rprd1b	2	1	protein_coding	regulation of nuclear pre-mRNA domain containing 1B [Source:MGI Symbol;Acc:MGI:1917720]
ENSMUSG00000114792	1.9983	4.41491	1.52381	2.89728	0.00376417	NA	Gm6416	13	1	lncRNA	predicted gene 6416 [Source:MGI Symbol;Acc:MGI:3779595]
ENSMUSG00000046062	10176.3	-0.140931	0.0486426	-2.89728	0.00376418	0.0281607	Ppp1r15b	1	1	protein_coding	protein phosphatase 1, regulatory subunit 15B [Source:MGI Symbol;Acc:MGI:2444211]
ENSMUSG00000025894	822.497	-0.220821	0.0762402	-2.89638	0.00377492	0.0282171	Aasdhppt	9	-1	protein_coding	aminoadipate-semialdehyde dehydrogenase-phosphopantetheinyl transferase [Source:MGI Symbol;Acc:MGI:1914868]
ENSMUSG00000019960	2401.29	0.277907	0.0959517	2.89632	0.00377565	0.0282171	Dusp6	10	1	protein_coding	dual specificity phosphatase 6 [Source:MGI Symbol;Acc:MGI:1914853]
ENSMUSG00000101013	423.104	0.420723	0.145276	2.89602	0.00377924	0.0282292	A630072M18Rik	5	1	lncRNA	RIKEN cDNA A630072M18 gene [Source:MGI Symbol;Acc:MGI:2444702]
ENSMUSG00000020743	9074.87	0.15703	0.054229	2.89569	0.0037833	0.0282449	Mif4gd	11	-1	protein_coding	MIF4G domain containing [Source:MGI Symbol;Acc:MGI:1916924]
ENSMUSG00000069893	3983.12	-0.204583	0.0706751	-2.8947	0.00379521	0.028319	9930111J21Rik1	11	-1	protein_coding	RIKEN cDNA 9930111J21 gene 1 [Source:MGI Symbol;Acc:MGI:3041173]
ENSMUSG00000001053	1253.42	-0.192434	0.0665257	-2.89263	0.00382031	0.0284833	N4bp3	11	-1	protein_coding	NEDD4 binding protein 3 [Source:MGI Symbol;Acc:MGI:2442218]
ENSMUSG00000031903	842.055	-0.208419	0.0720535	-2.89256	0.00382119	0.0284833	Pla2g15	8	1	protein_coding	phospholipase A2, group XV [Source:MGI Symbol;Acc:MGI:2178076]
ENSMUSG00000031787	722.243	0.22493	0.0777966	2.89126	0.00383701	0.0285863	Katnb1	8	1	protein_coding	katanin p80 (WD40-containing) subunit B 1 [Source:MGI Symbol;Acc:MGI:1921437]
ENSMUSG00000049960	1416.35	0.168679	0.058346	2.891	0.00384012	0.0285947	Mrps16	14	-1	protein_coding	mitochondrial ribosomal protein S16 [Source:MGI Symbol;Acc:MGI:1913492]
ENSMUSG00000062397	7159.03	-0.161195	0.0557713	-2.89027	0.00384905	0.0286463	Zfp706	15	-1	protein_coding	zinc finger protein 706 [Source:MGI Symbol;Acc:MGI:1915286]
ENSMUSG00000007613	2614.23	-0.149418	0.0517201	-2.88898	0.0038649	0.0287494	Tgfbr1	4	1	protein_coding	transforming growth factor, beta receptor I [Source:MGI Symbol;Acc:MGI:98728]
ENSMUSG00000034028	11.9461	-1.79289	0.620707	-2.88846	0.00387131	0.0287821	Cd226	18	1	protein_coding	CD226 antigen [Source:MGI Symbol;Acc:MGI:3039602]
ENSMUSG00000036225	417.195	0.314473	0.108949	2.88641	0.00389661	0.0289552	Kctd1	18	-1	protein_coding	potassium channel tetramerisation domain containing 1 [Source:MGI Symbol;Acc:MGI:1918269]
ENSMUSG00000038880	856.367	0.197056	0.0682929	2.88546	0.00390845	0.0290281	Mrps34	17	1	protein_coding	mitochondrial ribosomal protein S34 [Source:MGI Symbol;Acc:MGI:1930188]
ENSMUSG00000034709	2879.85	-0.160102	0.0555079	-2.8843	0.00392285	0.02912	Ppp1r21	17	1	protein_coding	protein phosphatase 1, regulatory subunit 21 [Source:MGI Symbol;Acc:MGI:1921075]
ENSMUSG00000085795	416.696	-0.326844	0.113334	-2.88389	0.00392793	0.0291427	Zfp703	8	1	protein_coding	zinc finger protein 703 [Source:MGI Symbol;Acc:MGI:2662729]
ENSMUSG00000102960	43.2404	0.960418	0.333072	2.88352	0.00393261	0.0291623	Gm37943	1	-1	TEC	predicted gene, 37943 [Source:MGI Symbol;Acc:MGI:5611171]
ENSMUSG00000040548	574.7	-0.256906	0.0891589	-2.88144	0.00395863	0.0293224	Tex2	11	-1	protein_coding	testis expressed gene 2 [Source:MGI Symbol;Acc:MGI:102465]
ENSMUSG00000027636	70.6485	-0.669367	0.232306	-2.8814	0.00395917	0.0293224	Sla2	2	-1	protein_coding	Src-like-adaptor 2 [Source:MGI Symbol;Acc:MGI:1925049]
ENSMUSG00000003531	214.234	0.344992	0.119735	2.8813	0.00396033	0.0293224	Dgcr6	16	1	protein_coding	DiGeorge syndrome critical region gene 6 [Source:MGI Symbol;Acc:MGI:1202877]
ENSMUSG00000103558	65.2702	0.761851	0.264463	2.88074	0.00396739	0.0293595	Gm38220	17	-1	TEC	predicted gene, 38220 [Source:MGI Symbol;Acc:MGI:5611448]
ENSMUSG00000014349	4480.38	-0.173316	0.0601694	-2.88047	0.00397088	0.0293702	Ube2z	11	-1	protein_coding	ubiquitin-conjugating enzyme E2Z [Source:MGI Symbol;Acc:MGI:1343160]
ENSMUSG00000040102	2649.68	-0.262012	0.0910201	-2.87861	0.00399429	0.0295281	Klhl42	6	1	protein_coding	kelch-like 42 [Source:MGI Symbol;Acc:MGI:2444786]
ENSMUSG00000057522	6324.42	-0.15716	0.0546579	-2.87533	0.00403604	0.0298214	Spop	11	1	protein_coding	speckle-type BTB/POZ protein [Source:MGI Symbol;Acc:MGI:1343085]
ENSMUSG00000030287	8313.07	-0.167292	0.058197	-2.87459	0.00404556	0.0298763	Itpr2	6	-1	protein_coding	inositol 1,4,5-triphosphate receptor 2 [Source:MGI Symbol;Acc:MGI:99418]
ENSMUSG00000029550	2418.41	-0.165413	0.0575968	-2.87192	0.00407986	0.0301141	Sppl3	5	1	protein_coding	signal peptide peptidase 3 [Source:MGI Symbol;Acc:MGI:1891433]
ENSMUSG00000058258	435.634	0.327136	0.113931	2.87134	0.0040873	0.0301535	Idi1	13	1	protein_coding	isopentenyl-diphosphate delta isomerase [Source:MGI Symbol;Acc:MGI:2442264]
ENSMUSG00000034591	1046.37	0.662081	0.230636	2.87068	0.00409596	0.0302019	Slc41a2	10	-1	protein_coding	solute carrier family 41, member 2 [Source:MGI Symbol;Acc:MGI:2442940]
ENSMUSG00000031918	2857.6	0.137892	0.0480618	2.86906	0.00411695	0.0303411	Mtmr2	9	1	protein_coding	myotubularin related protein 2 [Source:MGI Symbol;Acc:MGI:1924366]
ENSMUSG00000108042	43.7506	-0.822147	0.286692	-2.8677	0.0041347	0.0304562	B130021K23Rik	6	-1	TEC	RIKEN cDNA B130021K23 gene [Source:MGI Symbol;Acc:MGI:2442518]
ENSMUSG00000001855	5133.11	-0.155951	0.0544125	-2.86609	0.0041558	0.030596	Nup214	2	1	protein_coding	nucleoporin 214 [Source:MGI Symbol;Acc:MGI:1095411]
ENSMUSG00000050240	199.72	-0.423049	0.147724	-2.86378	0.00418619	0.0308039	Hic2	16	1	protein_coding	hypermethylated in cancer 2 [Source:MGI Symbol;Acc:MGI:1929869]
ENSMUSG00000063445	618.953	0.414703	0.144869	2.86261	0.00420164	0.0308684	Nmral1	16	-1	protein_coding	NmrA-like family domain containing 1 [Source:MGI Symbol;Acc:MGI:1915074]
ENSMUSG00000021273	739.375	0.31668	0.110627	2.86259	0.00420188	0.0308684	Fdft1	14	-1	protein_coding	farnesyl diphosphate farnesyl transferase 1 [Source:MGI Symbol;Acc:MGI:102706]
ENSMUSG00000055184	53.8746	0.834264	0.291451	2.86245	0.00420385	0.0308684	Fam72a	1	1	protein_coding	family with sequence similarity 72, member A [Source:MGI Symbol;Acc:MGI:1919669]
ENSMUSG00000029029	724.56	-0.222175	0.07762	-2.86234	0.00420524	0.0308684	Wrap73	4	1	protein_coding	WD repeat containing, antisense to Trp73 [Source:MGI Symbol;Acc:MGI:1891749]
ENSMUSG00000039384	507.231	0.375987	0.131358	2.86231	0.00420571	0.0308684	Dusp10	1	1	protein_coding	dual specificity phosphatase 10 [Source:MGI Symbol;Acc:MGI:1927070]
ENSMUSG00000059248	4752.49	0.212022	0.0740927	2.86158	0.0042153	0.030923	Septin9	11	1	protein_coding	septin 9 [Source:MGI Symbol;Acc:MGI:1858222]
ENSMUSG00000053559	671.407	0.221348	0.0773578	2.86135	0.00421837	0.0309297	Smagp	15	-1	protein_coding	small cell adhesion glycoprotein [Source:MGI Symbol;Acc:MGI:2448476]
ENSMUSG00000064373	1815.7	-0.265181	0.0926884	-2.86099	0.00422318	0.0309491	Selenop	15	1	protein_coding	selenoprotein P [Source:MGI Symbol;Acc:MGI:894288]
ENSMUSG00000039470	61.6909	2.63601	0.921511	2.86053	0.00422927	0.030978	Zdhhc2	8	1	protein_coding	zinc finger, DHHC domain containing 2 [Source:MGI Symbol;Acc:MGI:1923452]
ENSMUSG00000044340	1963.56	-0.219427	0.0767226	-2.86	0.00423639	0.0310143	Phlpp1	1	1	protein_coding	PH domain and leucine rich repeat protein phosphatase 1 [Source:MGI Symbol;Acc:MGI:2138327]
ENSMUSG00000047547	694.358	0.26921	0.0941401	2.85967	0.00424076	0.0310304	Cltb	13	-1	protein_coding	clathrin, light polypeptide (Lcb) [Source:MGI Symbol;Acc:MGI:1921575]
ENSMUSG00000105728	12.8287	1.76261	0.61652	2.85897	0.00425018	0.0310835	Gm42819	3	1	TEC	predicted gene 42819 [Source:MGI Symbol;Acc:MGI:5662956]
ENSMUSG00000040433	2828.88	0.218532	0.0764576	2.85821	0.0042604	0.0311424	Zbtb38	9	-1	protein_coding	zinc finger and BTB domain containing 38 [Source:MGI Symbol;Acc:MGI:2442866]
ENSMUSG00000019876	2230.75	0.221051	0.0773627	2.85734	0.00427215	0.0312123	Pkib	10	1	protein_coding	protein kinase inhibitor beta, cAMP dependent, testis specific [Source:MGI Symbol;Acc:MGI:101937]
ENSMUSG00000039748	228.795	0.441884	0.154665	2.85704	0.0042761	0.0312253	Exo1	1	1	protein_coding	exonuclease 1 [Source:MGI Symbol;Acc:MGI:1349427]
ENSMUSG00000005374	1265.37	-0.181166	0.0634435	-2.85555	0.00429624	0.0313565	Tbl2	5	1	protein_coding	transducin (beta)-like 2 [Source:MGI Symbol;Acc:MGI:1351652]
ENSMUSG00000041135	1599.24	-0.171725	0.0601739	-2.85382	0.00431972	0.0314985	Ripk2	4	-1	protein_coding	receptor (TNFRSF)-interacting serine-threonine kinase 2 [Source:MGI Symbol;Acc:MGI:1891456]
[truncated: 17,698 more rows]

## Sheet: Infected BCL6 vs FoxP3-BCL6
ENS_ID	baseMean	log2FoldChange	lfcSE	stat	pvalue	padj	Gene name	Chromosome	Strand	Gene type	Description
ENSMUSG00000028701	274.993	-2.53445	0.118193	-21.4433	5.27187e-102	9.09081e-98	Lurap1	4	-1	protein_coding	leucine rich adaptor protein 1 [Source:MGI Symbol;Acc:MGI:1915325]
ENSMUSG00000028015	7708.65	-0.793921	0.042783	-18.5569	7.16646e-77	6.17892e-73	Ctso	3	1	protein_coding	cathepsin O [Source:MGI Symbol;Acc:MGI:2139628]
ENSMUSG00000087452	730.445	-1.36686	0.077276	-17.6881	5.18203e-70	2.97863e-66	Gm11998	11	1	lncRNA	predicted gene 11998 [Source:MGI Symbol;Acc:MGI:3650897]
ENSMUSG00000055148	14054.1	0.989878	0.06081	16.2782	1.40909e-59	6.07458e-56	Klf2	8	1	protein_coding	Kruppel-like factor 2 (lung) [Source:MGI Symbol;Acc:MGI:1342772]
ENSMUSG00000034591	579.446	-1.50684	0.0944567	-15.9527	2.72987e-57	9.41477e-54	Slc41a2	10	-1	protein_coding	solute carrier family 41, member 2 [Source:MGI Symbol;Acc:MGI:2442940]
ENSMUSG00000055044	1559.45	1.21634	0.0789721	15.4021	1.58318e-53	4.55006e-50	Pdlim1	19	-1	protein_coding	PDZ and LIM domain 1 (elfin) [Source:MGI Symbol;Acc:MGI:1860611]
ENSMUSG00000025316	1489.96	1.09231	0.0733572	14.8903	3.81294e-50	9.3929e-47	Banp	8	1	protein_coding	BTG3 associated nuclear protein [Source:MGI Symbol;Acc:MGI:1889023]
ENSMUSG00000034833	2324.65	-0.843851	0.0580175	-14.5448	6.30412e-48	1.35885e-44	Tespa1	10	1	protein_coding	thymocyte expressed, positive selection associated 1 [Source:MGI Symbol;Acc:MGI:1914846]
ENSMUSG00000032946	10334.4	0.837313	0.058706	14.2628	3.73072e-46	7.14806e-43	Rasgrp2	19	1	protein_coding	RAS, guanyl releasing protein 2 [Source:MGI Symbol;Acc:MGI:1333849]
ENSMUSG00000068566	1918.95	1.66188	0.116983	14.2061	8.39658e-46	1.44791e-42	Myadm	7	1	protein_coding	myeloid-associated differentiation marker [Source:MGI Symbol;Acc:MGI:1355332]
ENSMUSG00000022508	6948.17	1.0026	0.0734719	13.6461	2.12997e-42	3.33902e-39	Bcl6	16	-1	protein_coding	B cell leukemia/lymphoma 6 [Source:MGI Symbol;Acc:MGI:107187]
ENSMUSG00000052616	386.124	-1.36582	0.107435	-12.713	5.00684e-37	7.19483e-34	Terb1	8	-1	protein_coding	telomere repeat binding bouquet formation protein 1 [Source:MGI Symbol;Acc:MGI:2443187]
ENSMUSG00000013236	672.155	1.14544	0.0901648	12.7039	5.62633e-37	7.46311e-34	Ptprs	17	-1	protein_coding	protein tyrosine phosphatase, receptor type, S [Source:MGI Symbol;Acc:MGI:97815]
ENSMUSG00000040276	2493.46	-0.839544	0.06664	-12.5982	2.16058e-36	2.66122e-33	Pacsin1	17	1	protein_coding	protein kinase C and casein kinase substrate in neurons 1 [Source:MGI Symbol;Acc:MGI:1345181]
ENSMUSG00000026879	4423.84	-0.945904	0.0772843	-12.2393	1.91747e-34	2.20433e-31	Gsn	2	1	protein_coding	gelsolin [Source:MGI Symbol;Acc:MGI:95851]
ENSMUSG00000031530	1133.96	-1.68653	0.138096	-12.2127	2.6585e-34	2.8652e-31	Dusp4	8	1	protein_coding	dual specificity phosphatase 4 [Source:MGI Symbol;Acc:MGI:2442191]
ENSMUSG00000045672	204.684	2.20171	0.180763	12.1801	3.96895e-34	4.02591e-31	Col27a1	4	1	protein_coding	collagen, type XXVII, alpha 1 [Source:MGI Symbol;Acc:MGI:2672118]
ENSMUSG00000032265	2342.77	0.863107	0.0712185	12.1191	8.36275e-34	8.01151e-31	Tent5a	9	-1	protein_coding	terminal nucleotidyltransferase 5A [Source:MGI Symbol;Acc:MGI:2670964]
ENSMUSG00000025577	157.019	1.64515	0.13934	11.8067	3.60516e-32	3.27196e-29	Cbx2	11	1	protein_coding	chromobox 2 [Source:MGI Symbol;Acc:MGI:88289]
ENSMUSG00000038242	147.141	-2.51524	0.21316	-11.7998	3.91337e-32	3.37411e-29	Aox4	1	1	protein_coding	aldehyde oxidase 4 [Source:MGI Symbol;Acc:MGI:1919122]
ENSMUSG00000041390	2571.67	-0.658232	0.0562219	-11.7078	1.16307e-31	9.55045e-29	Mdfic	6	1	protein_coding	MyoD family inhibitor domain containing [Source:MGI Symbol;Acc:MGI:104611]
ENSMUSG00000029657	3255.69	1.37551	0.117671	11.6894	1.44339e-31	1.13135e-28	Hsph1	5	-1	protein_coding	heat shock 105kDa/110kDa protein 1 [Source:MGI Symbol;Acc:MGI:105053]
ENSMUSG00000067341	11474	-0.757325	0.0654426	-11.5724	5.69004e-31	4.26605e-28	H2-Eb2	17	1	protein_coding	histocompatibility 2, class II antigen E beta2 [Source:MGI Symbol;Acc:MGI:95902]
ENSMUSG00000020846	1993.64	1.23011	0.106622	11.5371	8.57345e-31	6.16003e-28	Rflnb	11	-1	protein_coding	refilin B [Source:MGI Symbol;Acc:MGI:1923816]
ENSMUSG00000045136	400.318	1.70644	0.148936	11.4575	2.15575e-30	1.48695e-27	Tubb2b	13	-1	protein_coding	tubulin, beta 2B class IIB [Source:MGI Symbol;Acc:MGI:1920960]
ENSMUSG00000021253	652.743	-1.62567	0.143943	-11.2938	1.40783e-29	9.33717e-27	Tgfb3	12	-1	protein_coding	transforming growth factor, beta 3 [Source:MGI Symbol;Acc:MGI:98727]
ENSMUSG00000054263	260.573	3.76851	0.337711	11.159	6.47306e-29	4.13413e-26	Lifr	15	1	protein_coding	LIF receptor alpha [Source:MGI Symbol;Acc:MGI:96788]
ENSMUSG00000022346	4712.03	0.894788	0.0810762	11.0364	2.55078e-28	1.57091e-25	Myc	15	1	protein_coding	myelocytomatosis oncogene [Source:MGI Symbol;Acc:MGI:97250]
ENSMUSG00000070880	314.708	1.56942	0.142359	11.0244	2.91546e-28	1.73359e-25	Gad1	2	1	protein_coding	glutamate decarboxylase 1 [Source:MGI Symbol;Acc:MGI:95632]
ENSMUSG00000078616	399.496	2.21211	0.203694	10.86	1.7875e-27	1.02746e-24	Trim30c	7	-1	protein_coding	tripartite motif-containing 30C [Source:MGI Symbol;Acc:MGI:4821257]
ENSMUSG00000001143	896.637	0.87719	0.0815643	10.7546	5.63852e-27	3.13647e-24	Lman2l	1	-1	protein_coding	lectin, mannose-binding 2-like [Source:MGI Symbol;Acc:MGI:2443010]
ENSMUSG00000032101	238.397	-1.50422	0.139975	-10.7463	6.16563e-27	3.3225e-24	Ddx25	9	-1	protein_coding	DEAD box helicase 25 [Source:MGI Symbol;Acc:MGI:1353582]
ENSMUSG00000104554	982.747	-0.99668	0.0934296	-10.6677	1.44129e-26	7.53139e-24	Gm4610	3	-1	lncRNA	predicted gene 4610 [Source:MGI Symbol;Acc:MGI:3782793]
ENSMUSG00000026142	1226.43	-0.671772	0.0632565	-10.6198	2.41049e-26	1.22254e-23	Rhbdd1	1	1	protein_coding	rhomboid domain containing 1 [Source:MGI Symbol;Acc:MGI:1924117]
ENSMUSG00000030643	2868.33	-0.490627	0.0463974	-10.5744	3.91498e-26	1.92885e-23	Rab30	7	1	protein_coding	RAB30, member RAS oncogene family [Source:MGI Symbol;Acc:MGI:1923235]
ENSMUSG00000040447	827.077	1.03094	0.0978059	10.5407	5.60917e-26	2.68679e-23	Spns2	11	-1	protein_coding	spinster homolog 2 [Source:MGI Symbol;Acc:MGI:2384936]
ENSMUSG00000022610	382.34	-1.7561	0.169467	-10.3625	3.67338e-25	1.71199e-22	Mapk12	15	-1	protein_coding	mitogen-activated protein kinase 12 [Source:MGI Symbol;Acc:MGI:1353438]
ENSMUSG00000030256	961.923	1.3568	0.132886	10.2102	1.78416e-24	8.09635e-22	Bhlhe41	6	-1	protein_coding	basic helix-loop-helix family, member e41 [Source:MGI Symbol;Acc:MGI:1930704]
ENSMUSG00000041231	5086.06	-0.744302	0.0733101	-10.1528	3.22015e-24	1.4238e-21	Ublcp1	11	-1	protein_coding	ubiquitin-like domain containing CTD phosphatase 1 [Source:MGI Symbol;Acc:MGI:1933105]
ENSMUSG00000106847	3578.31	-0.6018	0.0595509	-10.1057	5.21482e-24	2.24811e-21	Peg13	15	-1	lncRNA	paternally expressed 13 [Source:MGI Symbol;Acc:MGI:2663476]
ENSMUSG00000079003	1071.83	0.718632	0.0712716	10.083	6.56837e-24	2.76256e-21	Samd1	8	1	protein_coding	sterile alpha motif domain containing 1 [Source:MGI Symbol;Acc:MGI:2142433]
ENSMUSG00000031506	3636.3	-0.559941	0.0561108	-9.9792	1.87971e-23	7.71756e-21	Ptpn7	1	1	protein_coding	protein tyrosine phosphatase, non-receptor type 7 [Source:MGI Symbol;Acc:MGI:2156893]
ENSMUSG00000006932	12569	0.395826	0.0400621	9.88029	5.06856e-23	2.03261e-20	Ctnnb1	9	1	protein_coding	catenin (cadherin associated protein), beta 1 [Source:MGI Symbol;Acc:MGI:88276]
ENSMUSG00000070923	2182.22	1.45987	0.148288	9.84484	7.21536e-23	2.82776e-20	Klhl9	4	-1	protein_coding	kelch-like 9 [Source:MGI Symbol;Acc:MGI:2180122]
ENSMUSG00000070304	211.022	-1.08024	0.109878	-9.8313	8.25492e-23	3.16329e-20	Scn2b	9	1	protein_coding	sodium channel, voltage-gated, type II, beta [Source:MGI Symbol;Acc:MGI:106921]
ENSMUSG00000032012	244.173	1.82542	0.18614	9.8067	1.05353e-22	3.94936e-20	Nectin1	9	1	protein_coding	nectin cell adhesion molecule 1 [Source:MGI Symbol;Acc:MGI:1926483]
ENSMUSG00000040618	2537.59	0.75426	0.077356	9.75051	1.83542e-22	6.73403e-20	Pck2	14	1	protein_coding	phosphoenolpyruvate carboxykinase 2 (mitochondrial) [Source:MGI Symbol;Acc:MGI:1860456]
ENSMUSG00000116946	119.719	-1.51125	0.156126	-9.67971	3.6774e-22	1.32111e-19	Gm41442	16	1	lncRNA	predicted gene, 41442 [Source:MGI Symbol;Acc:MGI:5624327]
ENSMUSG00000031453	20649.1	0.445272	0.0464097	9.59438	8.44239e-22	2.97103e-19	Rasa3	8	-1	protein_coding	RAS p21 protein activator 3 [Source:MGI Symbol;Acc:MGI:1197013]
ENSMUSG00000037280	1341.64	-0.769059	0.0804717	-9.55689	1.21354e-21	4.18525e-19	Galnt6	15	-1	protein_coding	polypeptide N-acetylgalactosaminyltransferase 6 [Source:MGI Symbol;Acc:MGI:1891640]
ENSMUSG00000121073	90.6589	-1.6732	0.175376	-9.54064	1.41951e-21	4.7996e-19		12	-1	lncRNA	novel transcript, antisense to KO:RP24-299H18.1and Ttll5
ENSMUSG00000054517	1778.71	0.701208	0.0740851	9.46489	2.93859e-21	9.74483e-19	Trim65	11	-1	protein_coding	tripartite motif-containing 65 [Source:MGI Symbol;Acc:MGI:2442815]
ENSMUSG00000032456	333.801	-0.966428	0.103008	-9.38204	6.47077e-21	2.10532e-18	Nmnat3	9	1	protein_coding	nicotinamide nucleotide adenylyltransferase 3 [Source:MGI Symbol;Acc:MGI:1921330]
ENSMUSG00000026471	561.587	-0.659072	0.0705182	-9.34613	9.09129e-21	2.90315e-18	Mr1	1	-1	protein_coding	major histocompatibility complex, class I-related [Source:MGI Symbol;Acc:MGI:1195463]
ENSMUSG00000064090	1525.99	-0.548973	0.0590414	-9.29811	1.42959e-20	4.45376e-18	Vrk2	11	-1	protein_coding	vaccinia related kinase 2 [Source:MGI Symbol;Acc:MGI:1917172]
ENSMUSG00000020437	13389.9	0.474159	0.051002	9.29687	1.44636e-20	4.45376e-18	Myo1g	11	-1	protein_coding	myosin IG [Source:MGI Symbol;Acc:MGI:1927091]
ENSMUSG00000030539	6256.62	0.447665	0.0481894	9.28971	1.54708e-20	4.68031e-18	Sema4b	7	1	protein_coding	sema domain, immunoglobulin domain (Ig), transmembrane domain (TM) and short cytoplasmic domain, (semaphorin) 4B [Source:MGI Symbol;Acc:MGI:107559]
ENSMUSG00000045193	4464.8	-0.69188	0.0746942	-9.26284	1.99072e-20	5.91862e-18	Cirbp	10	1	protein_coding	cold inducible RNA binding protein [Source:MGI Symbol;Acc:MGI:893588]
ENSMUSG00000031969	191.271	1.38682	0.150213	9.23236	2.64742e-20	7.73763e-18	Acad8	9	-1	protein_coding	acyl-Coenzyme A dehydrogenase family, member 8 [Source:MGI Symbol;Acc:MGI:1914198]
ENSMUSG00000024013	7578.94	0.696486	0.0755768	9.21561	3.09523e-20	8.89569e-18	Fgd2	17	1	protein_coding	FYVE, RhoGEF and PH domain containing 2 [Source:MGI Symbol;Acc:MGI:1347084]
ENSMUSG00000024188	3229.55	0.55411	0.0605518	9.15101	5.64022e-20	1.59443e-17	Luc7l	17	1	protein_coding	Luc7-like [Source:MGI Symbol;Acc:MGI:1914228]
ENSMUSG00000040899	8780.71	-0.794978	0.0879411	-9.03989	1.56832e-19	4.36194e-17	Ccr6	17	1	protein_coding	chemokine (C-C motif) receptor 6 [Source:MGI Symbol;Acc:MGI:1333797]
ENSMUSG00000042901	6594.28	0.390725	0.0436131	8.95889	3.2796e-19	8.97674e-17	Aida	1	1	protein_coding	axin interactor, dorsalization associated [Source:MGI Symbol;Acc:MGI:1919737]
ENSMUSG00000004568	19484.9	0.637297	0.0722631	8.81912	1.15361e-18	3.10825e-16	Arhgef18	8	1	protein_coding	rho/rac guanine nucleotide exchange factor (GEF) 18 [Source:MGI Symbol;Acc:MGI:2142567]
ENSMUSG00000026080	1595.77	-0.795044	0.0902123	-8.81303	1.21809e-18	3.23149e-16	Chst10	1	-1	protein_coding	carbohydrate sulfotransferase 10 [Source:MGI Symbol;Acc:MGI:2138283]
ENSMUSG00000045007	184.573	-1.29902	0.147442	-8.81036	1.24746e-18	3.25926e-16	Tubg2	11	1	protein_coding	tubulin, gamma 2 [Source:MGI Symbol;Acc:MGI:2144208]
ENSMUSG00000022433	1030.7	0.620955	0.0710904	8.73471	2.44272e-18	6.2869e-16	Csnk1e	15	-1	protein_coding	casein kinase 1, epsilon [Source:MGI Symbol;Acc:MGI:1351660]
ENSMUSG00000028071	1673.63	-0.729761	0.0837455	-8.71403	2.93247e-18	7.4364e-16	Sh2d2a	3	1	protein_coding	SH2 domain containing 2A [Source:MGI Symbol;Acc:MGI:1351596]
ENSMUSG00000028017	156.249	-1.1678	0.134382	-8.69018	3.61881e-18	9.04389e-16	Egf	3	-1	protein_coding	epidermal growth factor [Source:MGI Symbol;Acc:MGI:95290]
ENSMUSG00000024042	1892.51	0.974526	0.112205	8.68524	3.77958e-18	9.31074e-16	Sik1	17	-1	protein_coding	salt inducible kinase 1 [Source:MGI Symbol;Acc:MGI:104754]
ENSMUSG00000061859	1435.38	-0.642874	0.0742413	-8.65925	4.74882e-18	1.15336e-15	Patj	4	1	protein_coding	PATJ, crumbs cell polarity complex component [Source:MGI Symbol;Acc:MGI:1277960]
ENSMUSG00000047434	1194.28	-0.751354	0.0868453	-8.65164	5.07666e-18	1.21586e-15	Xxylt1	16	-1	protein_coding	xyloside xylosyltransferase 1 [Source:MGI Symbol;Acc:MGI:2146443]
ENSMUSG00000041959	3712.72	0.982165	0.113685	8.63935	5.65345e-18	1.33545e-15	S100a10	3	1	protein_coding	S100 calcium binding protein A10 (calpactin) [Source:MGI Symbol;Acc:MGI:1339468]
ENSMUSG00000032815	1975.36	0.737185	0.0856436	8.60759	7.46105e-18	1.73863e-15	Fanca	8	-1	protein_coding	Fanconi anemia, complementation group A [Source:MGI Symbol;Acc:MGI:1341823]
ENSMUSG00000031642	287.676	0.812178	0.094409	8.60276	7.78195e-18	1.78923e-15	Sh3rf1	8	1	protein_coding	SH3 domain containing ring finger 1 [Source:MGI Symbol;Acc:MGI:1913066]
ENSMUSG00000116380	845.237	-0.72254	0.0841477	-8.58657	8.96038e-18	2.03306e-15	Gm39556	15	1	lncRNA	predicted gene, 39556 [Source:MGI Symbol;Acc:MGI:5622441]
ENSMUSG00000053907	8119.35	0.473415	0.0551711	8.58085	9.41708e-18	2.10894e-15	Mat2a	6	-1	protein_coding	methionine adenosyltransferase II, alpha [Source:MGI Symbol;Acc:MGI:2443731]
ENSMUSG00000016498	587.006	-0.658144	0.0767209	-8.57842	9.61821e-18	2.12636e-15	Pdcd1lg2	19	1	protein_coding	programmed cell death 1 ligand 2 [Source:MGI Symbol;Acc:MGI:1930125]
ENSMUSG00000023243	1485.76	-0.699436	0.0828164	-8.44562	3.02439e-17	6.60159e-15	Kcnk5	14	-1	protein_coding	potassium channel, subfamily K, member 5 [Source:MGI Symbol;Acc:MGI:1336175]
ENSMUSG00000072919	695.46	-0.769121	0.0912057	-8.43281	3.37449e-17	7.27372e-15	Noxred1	12	-1	protein_coding	NADP+ dependent oxidoreductase domain containing 1 [Source:MGI Symbol;Acc:MGI:1918525]
ENSMUSG00000016194	540.079	-0.731262	0.0870575	-8.39976	4.47381e-17	9.52425e-15	Hsd11b1	1	-1	protein_coding	hydroxysteroid 11-beta dehydrogenase 1 [Source:MGI Symbol;Acc:MGI:103562]
ENSMUSG00000052676	1022.17	-0.798474	0.0951334	-8.3932	4.73099e-17	9.94892e-15	Zmat1	X	-1	protein_coding	zinc finger, matrin type 1 [Source:MGI Symbol;Acc:MGI:2442284]
ENSMUSG00000059336	1584.72	-1.09339	0.130595	-8.37242	5.64459e-17	1.17271e-14	Slc14a1	18	-1	protein_coding	solute carrier family 14 (urea transporter), member 1 [Source:MGI Symbol;Acc:MGI:1351654]
ENSMUSG00000029093	198.82	1.32239	0.158432	8.3467	7.01944e-17	1.44099e-14	Sorcs2	5	-1	protein_coding	sortilin-related VPS10 domain containing receptor 2 [Source:MGI Symbol;Acc:MGI:1932289]
ENSMUSG00000050947	157.649	1.21317	0.145934	8.31311	9.32274e-17	1.87282e-14	Amigo1	3	1	protein_coding	adhesion molecule with Ig like domain 1 [Source:MGI Symbol;Acc:MGI:2653612]
ENSMUSG00000000275	9083.85	0.677184	0.0814619	8.31289	9.34021e-17	1.87282e-14	Trim25	11	1	protein_coding	tripartite motif-containing 25 [Source:MGI Symbol;Acc:MGI:102749]
ENSMUSG00000040857	645.504	0.589079	0.0712456	8.26829	1.35899e-16	2.69362e-14	Erf	7	-1	protein_coding	Ets2 repressor factor [Source:MGI Symbol;Acc:MGI:109637]
ENSMUSG00000051817	211.025	1.08957	0.131804	8.26663	1.37794e-16	2.70014e-14	Sox12	2	-1	protein_coding	SRY (sex determining region Y)-box 12 [Source:MGI Symbol;Acc:MGI:98360]
ENSMUSG00000003418	1302.81	-1.07587	0.130239	-8.26073	1.44788e-16	2.80531e-14	St8sia6	2	-1	protein_coding	ST8 alpha-N-acetyl-neuraminide alpha-2,8-sialyltransferase 6 [Source:MGI Symbol;Acc:MGI:2386797]
ENSMUSG00000037010	33.4108	-2.84419	0.345653	-8.22846	1.89642e-16	3.63354e-14	Apln	X	-1	protein_coding	apelin [Source:MGI Symbol;Acc:MGI:1353624]
ENSMUSG00000046480	39.1058	2.6319	0.320406	8.21426	2.13469e-16	4.04511e-14	Scn4b	9	1	protein_coding	sodium channel, type IV, beta [Source:MGI Symbol;Acc:MGI:2687406]
ENSMUSG00000021451	19510.1	-0.574719	0.0699832	-8.21224	2.17102e-16	4.06924e-14	Sema4d	13	-1	protein_coding	sema domain, immunoglobulin domain (Ig), transmembrane domain (TM) and short cytoplasmic domain, (semaphorin) 4D [Source:MGI Symbol;Acc:MGI:109244]
ENSMUSG00000116504	513.072	-1.07483	0.131047	-8.20186	2.36702e-16	4.38891e-14	I730030J21Rik	15	-1	lncRNA	RIKEN cDNA I730030J21 gene [Source:MGI Symbol;Acc:MGI:3588279]
ENSMUSG00000029814	137.978	2.89159	0.353406	8.18206	2.79026e-16	5.11865e-14	Igf2bp3	6	-1	protein_coding	insulin-like growth factor 2 mRNA binding protein 3 [Source:MGI Symbol;Acc:MGI:1890359]
ENSMUSG00000043243	2556.07	1.32111	0.161615	8.17443	2.97268e-16	5.39588e-14	Niban3	8	1	protein_coding	niban apoptosis regulator 3 [Source:MGI Symbol;Acc:MGI:3686743]
ENSMUSG00000002985	6049.24	-1.31178	0.160513	-8.17248	3.02121e-16	5.42685e-14	Apoe	7	-1	protein_coding	apolipoprotein E [Source:MGI Symbol;Acc:MGI:88057]
ENSMUSG00000033545	985.87	0.616866	0.0756149	8.15799	3.40637e-16	6.03542e-14	Znrf1	8	1	protein_coding	zinc and ring finger 1 [Source:MGI Symbol;Acc:MGI:2177308]
ENSMUSG00000089809	8507.37	-0.674639	0.0827052	-8.15716	3.43001e-16	6.03542e-14	Rasgef1b	5	-1	protein_coding	RasGEF domain family, member 1B [Source:MGI Symbol;Acc:MGI:2443755]
ENSMUSG00000063410	10539.1	0.357132	0.0437932	8.15497	3.49271e-16	6.08366e-14	Stk24	14	-1	protein_coding	serine/threonine kinase 24 [Source:MGI Symbol;Acc:MGI:2385007]
ENSMUSG00000028410	4284.2	0.855152	0.104923	8.15027	3.63115e-16	6.22339e-14	Dnaja1	4	1	protein_coding	DnaJ heat shock protein family (Hsp40) member A1 [Source:MGI Symbol;Acc:MGI:1270129]
ENSMUSG00000024402	1542.83	-0.807933	0.0991352	-8.14981	3.64511e-16	6.22339e-14	Lta	17	-1	protein_coding	lymphotoxin A [Source:MGI Symbol;Acc:MGI:104797]
ENSMUSG00000008604	2383.07	0.458129	0.056294	8.13815	4.01372e-16	6.78554e-14	Ubqln4	3	1	protein_coding	ubiquilin 4 [Source:MGI Symbol;Acc:MGI:2150152]
ENSMUSG00000059316	909.078	0.601724	0.0740574	8.12511	4.46964e-16	7.48296e-14	Slc27a4	2	1	protein_coding	solute carrier family 27 (fatty acid transporter), member 4 [Source:MGI Symbol;Acc:MGI:1347347]
ENSMUSG00000031608	1057.7	0.6117	0.0756804	8.08267	6.33646e-16	1.05063e-13	Galnt7	8	-1	protein_coding	polypeptide N-acetylgalactosaminyltransferase 7 [Source:MGI Symbol;Acc:MGI:1349449]
ENSMUSG00000019809	981.242	-0.530587	0.0656618	-8.08061	6.44432e-16	1.05834e-13	Pex3	10	-1	protein_coding	peroxisomal biogenesis factor 3 [Source:MGI Symbol;Acc:MGI:1929646]
ENSMUSG00000054966	78.683	-1.48527	0.183858	-8.07838	6.56344e-16	1.06773e-13	Lmntd1	6	-1	protein_coding	lamin tail domain containing 1 [Source:MGI Symbol;Acc:MGI:1921321]
ENSMUSG00000039480	1602.85	-0.532046	0.0659257	-8.07039	7.00741e-16	1.12931e-13	Nt5dc1	10	-1	protein_coding	5'-nucleotidase domain containing 1 [Source:MGI Symbol;Acc:MGI:2442446]
ENSMUSG00000097902	126.055	-1.66107	0.206319	-8.05097	8.2139e-16	1.31149e-13	Gm26531	12	-1	lncRNA	predicted gene, 26531 [Source:MGI Symbol;Acc:MGI:5477025]
ENSMUSG00000025498	3909.6	1.22188	0.152372	8.01905	1.06566e-15	1.6859e-13	Irf7	7	-1	protein_coding	interferon regulatory factor 7 [Source:MGI Symbol;Acc:MGI:1859212]
ENSMUSG00000022372	7708.04	0.710556	0.0890451	7.97972	1.46661e-15	2.29912e-13	Sla	15	-1	protein_coding	src-like adaptor [Source:MGI Symbol;Acc:MGI:104295]
ENSMUSG00000023341	334.889	1.4239	0.178908	7.95881	1.73705e-15	2.69853e-13	Mx2	16	1	protein_coding	MX dynamin-like GTPase 2 [Source:MGI Symbol;Acc:MGI:97244]
ENSMUSG00000000409	2658.22	-0.826688	0.104031	-7.94656	1.91754e-15	2.95233e-13	Lck	4	-1	protein_coding	lymphocyte protein tyrosine kinase [Source:MGI Symbol;Acc:MGI:96756]
ENSMUSG00000024966	5011.42	0.691207	0.0871818	7.92833	2.22105e-15	3.38936e-13	Stip1	19	-1	protein_coding	stress-induced phosphoprotein 1 [Source:MGI Symbol;Acc:MGI:109130]
ENSMUSG00000034575	1056.06	0.567523	0.0716551	7.92021	2.37106e-15	3.58654e-13	Tent4a	13	-1	protein_coding	terminal nucleotidyltransferase 4A [Source:MGI Symbol;Acc:MGI:2682295]
ENSMUSG00000031951	322.688	-1.2833	0.162791	-7.88308	3.19398e-15	4.7893e-13	Tmem231	8	-1	protein_coding	transmembrane protein 231 [Source:MGI Symbol;Acc:MGI:2685024]
ENSMUSG00000025433	237.026	-2.18455	0.277431	-7.87424	3.42822e-15	5.09623e-13	Crisp3	17	-1	protein_coding	cysteine-rich secretory protein 3 [Source:MGI Symbol;Acc:MGI:102552]
ENSMUSG00000020288	853.519	0.594603	0.0755779	7.86742	3.62037e-15	5.30469e-13	Ahsa2	11	-1	protein_coding	AHA1, activator of heat shock protein ATPase 2 [Source:MGI Symbol;Acc:MGI:1916133]
ENSMUSG00000101581	65.4586	-1.8542	0.235694	-7.86695	3.63379e-15	5.30469e-13	C430002N11Rik	9	1	lncRNA	RIKEN cDNA C430002N11 gene [Source:MGI Symbol;Acc:MGI:2442576]
ENSMUSG00000051335	224.804	1.37526	0.174836	7.86603	3.66074e-15	5.30469e-13	Gfod1	13	-1	protein_coding	glucose-fructose oxidoreductase domain containing 1 [Source:MGI Symbol;Acc:MGI:2145304]
ENSMUSG00000020732	382.383	-0.849625	0.108319	-7.84376	4.37251e-15	6.2833e-13	Rab37	11	1	protein_coding	RAB37, member RAS oncogene family [Source:MGI Symbol;Acc:MGI:1929945]
ENSMUSG00000030921	10693.8	0.637573	0.0813998	7.83262	4.77825e-15	6.8096e-13	Trim30a	7	-1	protein_coding	tripartite motif-containing 30A [Source:MGI Symbol;Acc:MGI:98178]
ENSMUSG00000042851	1167.01	-0.930786	0.118852	-7.83145	4.82267e-15	6.81657e-13	Zc3h6	2	1	protein_coding	zinc finger CCCH type containing 6 [Source:MGI Symbol;Acc:MGI:1926001]
ENSMUSG00000041248	142.415	1.00066	0.128497	7.78745	6.83761e-15	9.58599e-13	Kcnj1	9	1	protein_coding	potassium inwardly-rectifying channel, subfamily J, member 1 [Source:MGI Symbol;Acc:MGI:1927248]
ENSMUSG00000031700	100.08	1.28189	0.164715	7.78247	7.11222e-15	9.89057e-13	Gpt2	8	1	protein_coding	glutamic pyruvate transaminase (alanine aminotransferase) 2 [Source:MGI Symbol;Acc:MGI:1915391]
ENSMUSG00000021948	11794.6	0.465209	0.0599082	7.76537	8.1409e-15	1.12305e-12	Prkcd	14	-1	protein_coding	protein kinase C, delta [Source:MGI Symbol;Acc:MGI:97598]
ENSMUSG00000076535	409.566	0.763566	0.0984114	7.75891	8.56603e-15	1.17232e-12	Igkv1-88	6	-1	IG_V_gene	immunoglobulin kappa chain variable 1-88 [Source:MGI Symbol;Acc:MGI:4439828]
ENSMUSG00000000386	1100.4	1.08536	0.140024	7.75121	9.10203e-15	1.23587e-12	Mx1	16	-1	protein_coding	MX dynamin-like GTPase 1 [Source:MGI Symbol;Acc:MGI:97243]
ENSMUSG00000030678	7984.94	0.494543	0.0639504	7.73322	1.04859e-14	1.41264e-12	Maz	7	-1	protein_coding	MYC-associated zinc finger protein (purine-binding transcription factor) [Source:MGI Symbol;Acc:MGI:1338823]
ENSMUSG00000024097	8038.46	0.476435	0.0617071	7.7209	1.15507e-14	1.54404e-12	Srsf7	17	-1	protein_coding	serine and arginine-rich splicing factor 7 [Source:MGI Symbol;Acc:MGI:1926232]
ENSMUSG00000029521	490.03	0.708855	0.0919188	7.71175	1.24101e-14	1.64615e-12	Chek2	5	1	protein_coding	checkpoint kinase 2 [Source:MGI Symbol;Acc:MGI:1355321]
ENSMUSG00000021699	455.425	-1.10375	0.143171	-7.70928	1.2653e-14	1.66143e-12	Pde4d	13	1	protein_coding	phosphodiesterase 4D, cAMP specific [Source:MGI Symbol;Acc:MGI:99555]
ENSMUSG00000034168	4390.38	-0.412938	0.0535683	-7.70863	1.2718e-14	1.66143e-12	Irf2bpl	12	-1	protein_coding	interferon regulatory factor 2 binding protein-like [Source:MGI Symbol;Acc:MGI:2442463]
ENSMUSG00000022849	522.208	-0.726027	0.0943773	-7.69282	1.43932e-14	1.86614e-12	Hspbap1	16	1	protein_coding	Hspb associated protein 1 [Source:MGI Symbol;Acc:MGI:1913917]
ENSMUSG00000074480	113.822	1.50625	0.196317	7.67256	1.68602e-14	2.15424e-12	Mex3a	3	1	protein_coding	mex3 RNA binding family member A [Source:MGI Symbol;Acc:MGI:1919890]
ENSMUSG00000040811	895.855	-0.673187	0.08774	-7.67252	1.68652e-14	2.15424e-12	Eml2	7	1	protein_coding	echinoderm microtubule associated protein like 2 [Source:MGI Symbol;Acc:MGI:1919455]
ENSMUSG00000030255	181.829	1.65966	0.217348	7.63594	2.24179e-14	2.82654e-12	Sspn	6	1	protein_coding	sarcospan [Source:MGI Symbol;Acc:MGI:1353511]
ENSMUSG00000040350	7820.75	-0.655222	0.0858101	-7.63572	2.24563e-14	2.82654e-12	Trim7	11	1	protein_coding	tripartite motif-containing 7 [Source:MGI Symbol;Acc:MGI:2137353]
ENSMUSG00000000617	208.814	-1.09219	0.143612	-7.60512	2.84638e-14	3.53657e-12	Grm6	11	1	protein_coding	glutamate receptor, metabotropic 6 [Source:MGI Symbol;Acc:MGI:1351343]
ENSMUSG00000015656	48188.3	0.620938	0.0816495	7.60492	2.85075e-14	3.53657e-12	Hspa8	9	1	protein_coding	heat shock protein 8 [Source:MGI Symbol;Acc:MGI:105384]
ENSMUSG00000053835	5476.43	0.569515	0.0749113	7.60253	2.90403e-14	3.57693e-12	H2-T24	17	-1	protein_coding	histocompatibility 2, T region locus 24 [Source:MGI Symbol;Acc:MGI:95958]
ENSMUSG00000021703	1895.73	0.756502	0.0995486	7.59932	2.97691e-14	3.64069e-12	Serinc5	13	1	protein_coding	serine incorporator 5 [Source:MGI Symbol;Acc:MGI:2444223]
ENSMUSG00000020689	1908.98	-0.509677	0.0671495	-7.59018	3.19465e-14	3.87947e-12	Itgb3	11	1	protein_coding	integrin beta 3 [Source:MGI Symbol;Acc:MGI:96612]
ENSMUSG00000001700	5500.36	0.351082	0.046263	7.58882	3.22828e-14	3.8929e-12	Gramd3	18	1	protein_coding	GRAM domain containing 3 [Source:MGI Symbol;Acc:MGI:1914815]
ENSMUSG00000085396	356.923	0.953769	0.125729	7.58591	3.30169e-14	3.95378e-12	Firre	X	-1	lncRNA	functional intergenic repeating RNA element [Source:MGI Symbol;Acc:MGI:2147989]
ENSMUSG00000085586	210.371	-1.00908	0.133822	-7.54049	4.68212e-14	5.56817e-12	Gm11613	11	-1	lncRNA	predicted gene 11613 [Source:MGI Symbol;Acc:MGI:3651819]
ENSMUSG00000085844	256.322	1.27191	0.16881	7.53456	4.90001e-14	5.78738e-12	Gm11690	11	-1	lncRNA	predicted gene 11690 [Source:MGI Symbol;Acc:MGI:3652329]
ENSMUSG00000006442	1448.05	0.553405	0.0735427	7.52494	5.27426e-14	6.17881e-12	Srm	4	1	protein_coding	spermidine synthase [Source:MGI Symbol;Acc:MGI:102690]
ENSMUSG00000114794	38.7254	-2.4661	0.327754	-7.52423	5.30308e-14	6.17881e-12	Gm47782	14	1	lncRNA	predicted gene, 47782 [Source:MGI Symbol;Acc:MGI:6096947]
ENSMUSG00000040687	5444.39	0.548109	0.0730185	7.50644	6.07555e-14	7.03133e-12	Madd	2	-1	protein_coding	MAP-kinase activating death domain [Source:MGI Symbol;Acc:MGI:2444672]
ENSMUSG00000040410	965.328	-0.634476	0.0845894	-7.50066	6.34986e-14	7.2998e-12	Fbxl4	4	1	protein_coding	F-box and leucine-rich repeat protein 4 [Source:MGI Symbol;Acc:MGI:2140367]
ENSMUSG00000020279	7901.39	-1.5204	0.202856	-7.495	6.63002e-14	7.57139e-12	Il9r	11	-1	protein_coding	interleukin 9 receptor [Source:MGI Symbol;Acc:MGI:96564]
ENSMUSG00000036737	2735.5	0.337462	0.0450719	7.48719	7.03628e-14	7.98248e-12	Oxsr1	9	-1	protein_coding	oxidative-stress responsive 1 [Source:MGI Symbol;Acc:MGI:1917378]
ENSMUSG00000023072	933.585	0.70741	0.094756	7.4656	8.29239e-14	9.34601e-12	Cep89	7	1	protein_coding	centrosomal protein 89 [Source:MGI Symbol;Acc:MGI:1919390]
ENSMUSG00000031422	2519.55	0.331767	0.0445346	7.44964	9.35978e-14	1.04805e-11	Morf4l2	X	-1	protein_coding	mortality factor 4 like 2 [Source:MGI Symbol;Acc:MGI:1927167]
ENSMUSG00000036882	364.782	1.49943	0.202427	7.40724	1.28952e-13	1.43461e-11	Arhgap33	7	-1	protein_coding	Rho GTPase activating protein 33 [Source:MGI Symbol;Acc:MGI:2673998]
ENSMUSG00000021057	202.891	-1.16781	0.157905	-7.39565	1.40723e-13	1.55554e-11	Akap5	12	1	protein_coding	A kinase (PRKA) anchor protein 5 [Source:MGI Symbol;Acc:MGI:2685104]
ENSMUSG00000037300	2545.62	0.398662	0.0539476	7.3898	1.47052e-13	1.61514e-11	Ttc13	8	-1	protein_coding	tetratricopeptide repeat domain 13 [Source:MGI Symbol;Acc:MGI:2384573]
ENSMUSG00000078816	72.46	1.96688	0.266263	7.38696	1.50224e-13	1.63405e-11	Prkcg	7	1	protein_coding	protein kinase C, gamma [Source:MGI Symbol;Acc:MGI:97597]
ENSMUSG00000020250	2673.88	-0.361151	0.0488929	-7.38657	1.50669e-13	1.63405e-11	Txnrd1	10	1	protein_coding	thioredoxin reductase 1 [Source:MGI Symbol;Acc:MGI:1354175]
ENSMUSG00000033427	57.1389	2.12613	0.287943	7.38387	1.53754e-13	1.65709e-11	Upb1	10	1	protein_coding	ureidopropionase, beta [Source:MGI Symbol;Acc:MGI:2143535]
ENSMUSG00000028962	2261.33	0.362225	0.0494087	7.33119	2.28111e-13	2.4432e-11	Slc4a2	5	1	protein_coding	solute carrier family 4 (anion exchanger), member 2 [Source:MGI Symbol;Acc:MGI:109351]
ENSMUSG00000025357	8535.39	0.397489	0.0543342	7.31563	2.56174e-13	2.71386e-11	Dgka	10	-1	protein_coding	diacylglycerol kinase, alpha [Source:MGI Symbol;Acc:MGI:102952]
ENSMUSG00000031274	36.4931	-2.25953	0.308871	-7.31545	2.56529e-13	2.71386e-11	Col4a5	X	1	protein_coding	collagen, type IV, alpha 5 [Source:MGI Symbol;Acc:MGI:88456]
ENSMUSG00000040738	2370.15	0.366445	0.0504026	7.27034	3.58576e-13	3.77029e-11	Ints8	4	-1	protein_coding	integrator complex subunit 8 [Source:MGI Symbol;Acc:MGI:1919906]
ENSMUSG00000021792	1380.41	-0.921824	0.126884	-7.26509	3.72792e-13	3.86347e-11	Prxl2a	14	-1	protein_coding	peroxiredoxin like 2A [Source:MGI Symbol;Acc:MGI:1917814]
ENSMUSG00000055612	1519.72	0.484962	0.0667551	7.26479	3.73626e-13	3.86347e-11	Cdca7	2	1	protein_coding	cell division cycle associated 7 [Source:MGI Symbol;Acc:MGI:1914203]
ENSMUSG00000037224	282.817	-0.768772	0.105825	-7.26459	3.74159e-13	3.86347e-11	Zfyve28	5	-1	protein_coding	zinc finger, FYVE domain containing 28 [Source:MGI Symbol;Acc:MGI:2684992]
ENSMUSG00000047242	841.83	-0.484294	0.0667216	-7.25842	3.91635e-13	4.01985e-11	Taf9b	X	-1	protein_coding	TATA-box binding protein associated factor 9B [Source:MGI Symbol;Acc:MGI:3039562]
ENSMUSG00000029050	2812.95	0.60437	0.0833143	7.2541	4.04338e-13	4.12568e-11	Ski	4	-1	protein_coding	ski sarcoma viral oncogene homolog (avian) [Source:MGI Symbol;Acc:MGI:98310]
ENSMUSG00000023150	13112.8	0.442101	0.0609661	7.25158	4.1193e-13	4.17842e-11	Ivns1abp	1	1	protein_coding	influenza virus NS1A binding protein [Source:MGI Symbol;Acc:MGI:2152389]
ENSMUSG00000114791	83.9412	1.74675	0.241114	7.24449	4.34057e-13	4.37712e-11	Gm47730	13	-1	lncRNA	predicted gene, 47730 [Source:MGI Symbol;Acc:MGI:6096864]
ENSMUSG00000019823	8349.78	-0.328811	0.0455444	-7.21956	5.21544e-13	5.22878e-11	Mical1	10	1	protein_coding	microtubule associated monooxygenase, calponin and LIM domain containing 1 [Source:MGI Symbol;Acc:MGI:2385847]
ENSMUSG00000017400	1112.3	0.810057	0.112377	7.20841	5.66086e-13	5.64254e-11	Stac2	11	-1	protein_coding	SH3 and cysteine rich domain 2 [Source:MGI Symbol;Acc:MGI:2144518]
ENSMUSG00000053192	525.793	0.532982	0.0740971	7.19302	6.33743e-13	6.28061e-11	Mllt11	3	-1	protein_coding	myeloid/lymphoid or mixed-lineage leukemia; translocated to, 11 [Source:MGI Symbol;Acc:MGI:1929671]
ENSMUSG00000041930	181.649	0.949014	0.132271	7.17478	7.24236e-13	7.13641e-11	Fam222a	5	1	protein_coding	family with sequence similarity 222, member A [Source:MGI Symbol;Acc:MGI:3605543]
ENSMUSG00000028820	14775.3	0.707819	0.0988093	7.16348	7.86524e-13	7.70615e-11	Sfpq	4	1	protein_coding	splicing factor proline/glutamine rich (polypyrimidine tract binding protein associated) [Source:MGI Symbol;Acc:MGI:1918764]
ENSMUSG00000025795	5979.09	0.31508	0.0440206	7.15755	8.2129e-13	8.00131e-11	Rassf3	10	-1	protein_coding	Ras association (RalGDS/AF-6) domain family member 3 [Source:MGI Symbol;Acc:MGI:2179722]
ENSMUSG00000048621	1548.64	-0.962742	0.13472	-7.14623	8.91953e-13	8.64092e-11	Gm6377	X	1	protein_coding	predicted gene 6377 [Source:MGI Symbol;Acc:MGI:3647255]
ENSMUSG00000017405	934.54	-0.499875	0.0700364	-7.13736	9.51417e-13	9.16549e-11	Nek8	11	-1	protein_coding	NIMA (never in mitosis gene a)-related expressed kinase 8 [Source:MGI Symbol;Acc:MGI:1890646]
ENSMUSG00000014039	1260.62	0.661526	0.0929555	7.11659	1.10631e-12	1.05985e-10	Prdm15	16	-1	protein_coding	PR domain containing 15 [Source:MGI Symbol;Acc:MGI:1930121]
ENSMUSG00000109684	298.302	0.754543	0.106107	7.11118	1.15056e-12	1.09615e-10	Gm45745	8	-1	TEC	predicted gene 45745 [Source:MGI Symbol;Acc:MGI:5804860]
ENSMUSG00000003363	3350.88	-0.510352	0.0717993	-7.10803	1.17708e-12	1.11525e-10	Pld3	7	-1	protein_coding	phospholipase D family, member 3 [Source:MGI Symbol;Acc:MGI:1333782]
ENSMUSG00000002897	9782.65	0.314319	0.0442398	7.10489	1.20419e-12	1.1347e-10	Il17ra	6	1	protein_coding	interleukin 17 receptor A [Source:MGI Symbol;Acc:MGI:107399]
ENSMUSG00000013033	227.596	1.16126	0.163492	7.10284	1.22215e-12	1.14537e-10	Adgrl1	8	1	protein_coding	adhesion G protein-coupled receptor L1 [Source:MGI Symbol;Acc:MGI:1929461]
ENSMUSG00000031562	207.287	0.859286	0.121147	7.0929	1.31332e-12	1.22415e-10	Dctd	8	1	protein_coding	dCMP deaminase [Source:MGI Symbol;Acc:MGI:2444529]
ENSMUSG00000084806	290.967	-0.687059	0.0969833	-7.0843	1.39753e-12	1.29565e-10	Gm15232	X	-1	lncRNA	predicted gene 15232 [Source:MGI Symbol;Acc:MGI:3705117]
ENSMUSG00000029919	543.344	-0.929539	0.131679	-7.05911	1.6757e-12	1.54523e-10	Hpgds	6	-1	protein_coding	hematopoietic prostaglandin D synthase [Source:MGI Symbol;Acc:MGI:1859384]
ENSMUSG00000038085	458.516	-0.615911	0.0874299	-7.04463	1.85956e-12	1.70566e-10	Cnbd2	2	1	protein_coding	cyclic nucleotide binding domain containing 2 [Source:MGI Symbol;Acc:MGI:1918123]
ENSMUSG00000030605	271.196	0.820694	0.116648	7.03564	1.98352e-12	1.80973e-10	Mfge8	7	-1	protein_coding	milk fat globule EGF and factor V/VIII domain containing [Source:MGI Symbol;Acc:MGI:102768]
ENSMUSG00000029840	14545.2	0.29256	0.0416279	7.02799	2.0953e-12	1.90035e-10	Mtpn	6	-1	protein_coding	myotrophin [Source:MGI Symbol;Acc:MGI:99445]
ENSMUSG00000053080	278.23	1.34026	0.19072	7.02735	2.10488e-12	1.90035e-10	Zfta	19	1	protein_coding	zinc finger translocation associated [Source:MGI Symbol;Acc:MGI:1919667]
ENSMUSG00000044629	405.772	-0.56602	0.0805759	-7.02468	2.14562e-12	1.92703e-10	Cnrip1	11	1	protein_coding	cannabinoid receptor interacting protein 1 [Source:MGI Symbol;Acc:MGI:1917505]
ENSMUSG00000020918	3128.59	0.4591	0.0654829	7.01099	2.36645e-12	2.11436e-10	Kat2a	11	-1	protein_coding	K(lysine) acetyltransferase 2A [Source:MGI Symbol;Acc:MGI:1343101]
ENSMUSG00000010453	3075.48	0.318915	0.0456369	6.9881	2.78642e-12	2.47676e-10	Kansl3	1	-1	protein_coding	KAT8 regulatory NSL complex subunit 3 [Source:MGI Symbol;Acc:MGI:1918055]
ENSMUSG00000029071	2667.63	0.430653	0.0617476	6.9744	3.07178e-12	2.70815e-10	Dvl1	4	1	protein_coding	dishevelled segment polarity protein 1 [Source:MGI Symbol;Acc:MGI:94941]
ENSMUSG00000054404	7820.72	1.08569	0.155674	6.97411	3.07816e-12	2.70815e-10	Slfn5	11	1	protein_coding	schlafen 5 [Source:MGI Symbol;Acc:MGI:1329004]
ENSMUSG00000019982	326.366	1.96001	0.281748	6.95661	3.48565e-12	3.05109e-10	Myb	10	-1	protein_coding	myeloblastosis oncogene [Source:MGI Symbol;Acc:MGI:97249]
ENSMUSG00000031176	2707.18	-0.460249	0.0661688	-6.95568	3.50859e-12	3.05566e-10	Dynlt3	X	-1	protein_coding	dynein light chain Tctex-type 3 [Source:MGI Symbol;Acc:MGI:1914367]
ENSMUSG00000025050	950.098	0.450918	0.0649074	6.94709	3.72892e-12	3.23123e-10	Pcgf6	19	-1	protein_coding	polycomb group ring finger 6 [Source:MGI Symbol;Acc:MGI:1918291]
ENSMUSG00000022853	468.641	-0.5019	0.0724303	-6.92943	4.22546e-12	3.64319e-10	Ehhadh	16	-1	protein_coding	enoyl-Coenzyme A, hydratase/3-hydroxyacyl Coenzyme A dehydrogenase [Source:MGI Symbol;Acc:MGI:1277964]
ENSMUSG00000057058	97.2613	-1.44255	0.20854	-6.91737	4.60113e-12	3.94736e-10	Skap1	11	1	protein_coding	src family associated phosphoprotein 1 [Source:MGI Symbol;Acc:MGI:1925723]
ENSMUSG00000040820	1917.68	-0.489547	0.0708486	-6.90976	4.85474e-12	4.14431e-10	Hlcs	16	-1	protein_coding	holocarboxylase synthetase (biotin- [propriony-Coenzyme A-carboxylase (ATP-hydrolysing)] ligase) [Source:MGI Symbol;Acc:MGI:894646]
ENSMUSG00000025980	7508.04	0.393266	0.0570617	6.89193	5.50401e-12	4.67542e-10	Hspd1	1	-1	protein_coding	heat shock protein 1 (chaperonin) [Source:MGI Symbol;Acc:MGI:96242]
ENSMUSG00000097245	316.47	-0.788347	0.11443	-6.88933	5.6056e-12	4.73838e-10	Gm5421	10	1	processed_pseudogene	predicted gene 5421 [Source:MGI Symbol;Acc:MGI:3645718]
ENSMUSG00000072676	1143.15	-1.18055	0.171469	-6.88489	5.7831e-12	4.86458e-10	Tmem254	14	-1	protein_coding	transmembrane protein 254 [Source:MGI Symbol;Acc:MGI:1196450]
ENSMUSG00000031618	115.804	-1.35812	0.197344	-6.88199	5.90216e-12	4.93218e-10	Nr3c2	8	1	protein_coding	nuclear receptor subfamily 3, group C, member 2 [Source:MGI Symbol;Acc:MGI:99459]
ENSMUSG00000018800	140.067	-1.06376	0.154582	-6.88155	5.92068e-12	4.93218e-10	Abca5	11	-1	protein_coding	ATP-binding cassette, sub-family A (ABC1), member 5 [Source:MGI Symbol;Acc:MGI:2386607]
ENSMUSG00000022528	1232.06	-0.681111	0.0991389	-6.87027	6.40794e-12	5.31243e-10	Hes1	16	1	protein_coding	hes family bHLH transcription factor 1 [Source:MGI Symbol;Acc:MGI:104853]
ENSMUSG00000047767	3429.34	0.467344	0.0680774	6.86489	6.65402e-12	5.49004e-10	Atg16l2	7	-1	protein_coding	autophagy related 16-like 2 (S. cerevisiae) [Source:MGI Symbol;Acc:MGI:1920933]
ENSMUSG00000069833	4272.21	2.15387	0.314303	6.85285	7.23908e-12	5.94432e-10	Ahnak	19	1	protein_coding	AHNAK nucleoprotein (desmoyokin) [Source:MGI Symbol;Acc:MGI:1316648]
ENSMUSG00000005043	2742.41	-0.587247	0.0857129	-6.85133	7.31677e-12	5.97964e-10	Sgsh	11	-1	protein_coding	N-sulfoglucosamine sulfohydrolase (sulfamidase) [Source:MGI Symbol;Acc:MGI:1350341]
ENSMUSG00000027215	6385.35	-0.573868	0.0838432	-6.84454	7.67242e-12	6.24072e-10	Cd82	2	-1	protein_coding	CD82 antigen [Source:MGI Symbol;Acc:MGI:104651]
ENSMUSG00000041827	1528.08	0.847455	0.123885	6.84064	7.88386e-12	6.38259e-10	Oasl1	5	1	protein_coding	2'-5' oligoadenylate synthetase-like 1 [Source:MGI Symbol;Acc:MGI:2180849]
ENSMUSG00000028037	581.722	2.01023	0.293998	6.83756	8.05556e-12	6.49112e-10	Ifi44	3	-1	protein_coding	interferon-induced protein 44 [Source:MGI Symbol;Acc:MGI:2443016]
ENSMUSG00000039242	1710.05	0.328779	0.0482034	6.82066	9.06205e-12	7.26818e-10	B3galnt2	13	1	protein_coding	UDP-GalNAc:betaGlcNAc beta 1,3-galactosaminyltransferase, polypeptide 2 [Source:MGI Symbol;Acc:MGI:2145517]
ENSMUSG00000054932	117.339	-1.18135	0.173824	-6.79624	1.07382e-11	8.56875e-10	Afp	5	1	protein_coding	alpha fetoprotein [Source:MGI Symbol;Acc:MGI:87951]
ENSMUSG00000034126	533.507	0.561415	0.082614	6.79564	1.0783e-11	8.56875e-10	Pomt2	12	-1	protein_coding	protein-O-mannosyltransferase 2 [Source:MGI Symbol;Acc:MGI:2444430]
ENSMUSG00000036646	3369.59	0.331195	0.0489457	6.76659	1.31851e-11	1.04295e-09	Man1b1	2	1	protein_coding	mannosidase, alpha, class 1B, member 1 [Source:MGI Symbol;Acc:MGI:2684954]
ENSMUSG00000059939	1454.98	0.60575	0.089751	6.74922	1.4864e-11	1.17039e-09	9430015G10Rik	4	1	protein_coding	RIKEN cDNA 9430015G10 gene [Source:MGI Symbol;Acc:MGI:2444364]
ENSMUSG00000005973	694.694	0.445726	0.0661167	6.7415	1.56756e-11	1.22869e-09	Rcn1	2	-1	protein_coding	reticulocalbin 1 [Source:MGI Symbol;Acc:MGI:104559]
ENSMUSG00000031706	2280.89	0.671935	0.099711	6.73882	1.59677e-11	1.24591e-09	Rfx1	8	1	protein_coding	regulatory factor X, 1 (influences HLA class II expression) [Source:MGI Symbol;Acc:MGI:105982]
ENSMUSG00000120714	200.823	1.09562	0.162641	6.73639	1.62372e-11	1.26124e-09		11	1	lncRNA	novel transcript
ENSMUSG00000032690	2257.85	1.51379	0.224971	6.72885	1.71012e-11	1.32239e-09	Oas2	5	-1	protein_coding	2'-5' oligoadenylate synthetase 2 [Source:MGI Symbol;Acc:MGI:2180852]
ENSMUSG00000106951	92.5203	-1.19129	0.177537	-6.71011	1.94481e-11	1.49716e-09	5930430L01Rik	5	-1	lncRNA	RIKEN cDNA 5930430L01 gene [Source:MGI Symbol;Acc:MGI:2443110]
ENSMUSG00000030532	287.193	-0.751381	0.112408	-6.68441	2.31859e-11	1.77697e-09	Hddc3	7	1	protein_coding	HD domain containing 3 [Source:MGI Symbol;Acc:MGI:1915945]
ENSMUSG00000060261	3599.47	0.463539	0.0696079	6.65928	2.7517e-11	2.09957e-09	Gtf2i	5	-1	protein_coding	general transcription factor II I [Source:MGI Symbol;Acc:MGI:1202722]
ENSMUSG00000068267	4072.92	-0.506351	0.0760631	-6.65699	2.79496e-11	2.12265e-09	Cenpb	2	-1	protein_coding	centromere protein B [Source:MGI Symbol;Acc:MGI:88376]
ENSMUSG00000031060	4090.52	0.404051	0.0607013	6.65638	2.80657e-11	2.12265e-09	Rbm10	X	1	protein_coding	RNA binding motif protein 10 [Source:MGI Symbol;Acc:MGI:2384310]
ENSMUSG00000026616	41202	-0.776493	0.116823	-6.64673	2.99679e-11	2.25662e-09	Cr2	1	-1	protein_coding	complement receptor 2 [Source:MGI Symbol;Acc:MGI:88489]
ENSMUSG00000034902	7524.67	-0.401378	0.0604484	-6.64	3.13685e-11	2.35182e-09	Pip5k1c	10	1	protein_coding	phosphatidylinositol-4-phosphate 5-kinase, type 1 gamma [Source:MGI Symbol;Acc:MGI:1298224]
ENSMUSG00000004865	4331.23	0.338891	0.0510809	6.63441	3.25803e-11	2.4321e-09	Srpk1	17	-1	protein_coding	serine/arginine-rich protein specific kinase 1 [Source:MGI Symbol;Acc:MGI:106908]
ENSMUSG00000048215	66.8609	1.51429	0.228372	6.63082	3.33835e-11	2.48131e-09	A630023P12Rik	5	1	lncRNA	RIKEN cDNA A630023P12 gene [Source:MGI Symbol;Acc:MGI:2445162]
ENSMUSG00000079445	310.452	-0.714213	0.108011	-6.61239	3.78174e-11	2.79881e-09	B3gnt7	1	1	protein_coding	UDP-GlcNAc:betaGal beta-1,3-N-acetylglucosaminyltransferase 7 [Source:MGI Symbol;Acc:MGI:2384394]
ENSMUSG00000001441	3163.17	0.355648	0.0539418	6.59318	4.30511e-11	3.17253e-09	Npepps	11	-1	protein_coding	aminopeptidase puromycin sensitive [Source:MGI Symbol;Acc:MGI:1101358]
ENSMUSG00000022211	86.9058	1.4015	0.212748	6.58762	4.46927e-11	3.27949e-09	Carmil3	14	1	protein_coding	capping protein regulator and myosin 1 linker 3 [Source:MGI Symbol;Acc:MGI:2448573]
ENSMUSG00000024030	6384.72	-0.600567	0.0912898	-6.57868	4.74628e-11	3.468e-09	Abcg1	17	1	protein_coding	ATP binding cassette subfamily G member 1 [Source:MGI Symbol;Acc:MGI:107704]
ENSMUSG00000031146	2121.75	0.391199	0.0595614	6.56799	5.09974e-11	3.71055e-09	Plp2	X	-1	protein_coding	proteolipid protein 2 [Source:MGI Symbol;Acc:MGI:1298382]
ENSMUSG00000041975	432.982	0.477619	0.0727683	6.56355	5.25403e-11	3.80674e-09	Mettl8	2	-1	protein_coding	methyltransferase like 8 [Source:MGI Symbol;Acc:MGI:2385142]
ENSMUSG00000008855	3034.39	0.328979	0.0501453	6.56052	5.36209e-11	3.86878e-09	Hdac5	11	-1	protein_coding	histone deacetylase 5 [Source:MGI Symbol;Acc:MGI:1333784]
ENSMUSG00000070336	79.2102	-1.09547	0.16706	-6.55735	5.47728e-11	3.93542e-09	Fbxo47	11	-1	protein_coding	F-box protein 47 [Source:MGI Symbol;Acc:MGI:1920223]
ENSMUSG00000029432	1522.22	-0.444446	0.0678004	-6.55521	5.55628e-11	3.95989e-09	Nipsnap2	5	1	protein_coding	nipsnap homolog 2 [Source:MGI Symbol;Acc:MGI:1278343]
ENSMUSG00000031788	51.6324	1.72623	0.263338	6.55519	5.55726e-11	3.95989e-09	Kifc3	8	-1	protein_coding	kinesin family member C3 [Source:MGI Symbol;Acc:MGI:109202]
ENSMUSG00000039997	27024	0.685212	0.104801	6.5382	6.22622e-11	4.41831e-09	Ifi203	1	-1	protein_coding	interferon activated gene 203 [Source:MGI Symbol;Acc:MGI:96428]
ENSMUSG00000009406	664.93	-0.656039	0.100361	-6.5368	6.28489e-11	4.44167e-09	Elk1	X	-1	protein_coding	ELK1, member of ETS oncogene family [Source:MGI Symbol;Acc:MGI:101833]
ENSMUSG00000030400	1991.99	0.421478	0.0645423	6.53026	6.56539e-11	4.62097e-09	Ercc2	7	1	protein_coding	excision repair cross-complementing rodent repair deficiency, complementation group 2 [Source:MGI Symbol;Acc:MGI:95413]
ENSMUSG00000003355	100.787	1.42482	0.218383	6.5244	6.82748e-11	4.7859e-09	Fkbp11	15	-1	protein_coding	FK506 binding protein 11 [Source:MGI Symbol;Acc:MGI:1913370]
ENSMUSG00000039989	3340.12	-0.30623	0.0469731	-6.51927	7.06516e-11	4.93245e-09	Cbx4	11	-1	protein_coding	chromobox 4 [Source:MGI Symbol;Acc:MGI:1195985]
ENSMUSG00000089726	485.26	0.885467	0.135868	6.5171	7.16795e-11	4.968e-09	Mir17hg	14	1	lncRNA	Mir17 host gene (non-protein coding) [Source:MGI Symbol;Acc:MGI:1923207]
ENSMUSG00000018415	1950.02	0.413874	0.063507	6.51698	7.17369e-11	4.968e-09	Gid4	11	1	protein_coding	GID complex subunit 4, VID24 homolog [Source:MGI Symbol;Acc:MGI:1914021]
ENSMUSG00000117916	149.475	-1.10971	0.170472	-6.50965	7.53262e-11	5.1957e-09	9630028I04Rik	17	-1	lncRNA	RIKEN cDNA 9630028I04 gene [Source:MGI Symbol;Acc:MGI:2442601]
ENSMUSG00000039117	2580.66	0.500309	0.0769382	6.50274	7.88701e-11	5.41847e-09	Taf4	2	-1	protein_coding	TATA-box binding protein associated factor 4 [Source:MGI Symbol;Acc:MGI:2152346]
ENSMUSG00000056144	8082.73	0.449618	0.0692306	6.49449	8.33167e-11	5.70124e-09	Trim34a	7	1	protein_coding	tripartite motif-containing 34A [Source:MGI Symbol;Acc:MGI:2137359]
ENSMUSG00000070305	469.766	-0.490195	0.0757352	-6.47249	9.64031e-11	6.57065e-09	Mpzl3	9	1	protein_coding	myelin protein zero-like 3 [Source:MGI Symbol;Acc:MGI:2442647]
ENSMUSG00000022900	258.25	-1.14696	0.177597	-6.45821	1.05947e-10	7.19272e-09	Ildr1	16	1	protein_coding	immunoglobulin-like domain containing receptor 1 [Source:MGI Symbol;Acc:MGI:2146574]
ENSMUSG00000032216	2960.39	0.804779	0.12472	6.45266	1.099e-10	7.43185e-09	Nedd4	9	1	protein_coding	neural precursor cell expressed, developmentally down-regulated 4 [Source:MGI Symbol;Acc:MGI:97297]
ENSMUSG00000033416	3998.66	0.483515	0.0749458	6.45153	1.10725e-10	7.45839e-09	Gucd1	10	-1	protein_coding	guanylyl cyclase domain containing 1 [Source:MGI Symbol;Acc:MGI:1916028]
ENSMUSG00000040325	3115.27	0.408649	0.0634482	6.44067	1.18945e-10	7.98092e-09	Dcaf1	9	1	protein_coding	DDB1 and CUL4 associated factor 1 [Source:MGI Symbol;Acc:MGI:2445220]
ENSMUSG00000020034	5865.13	0.471547	0.0734099	6.42348	1.33196e-10	8.90247e-09	Tcp11l2	10	1	protein_coding	t-complex 11 (mouse) like 2 [Source:MGI Symbol;Acc:MGI:2444679]
ENSMUSG00000025477	913.123	0.467078	0.0729075	6.40645	1.48949e-10	9.91689e-09	Inpp5a	7	1	protein_coding	inositol polyphosphate-5-phosphatase A [Source:MGI Symbol;Acc:MGI:2686961]
ENSMUSG00000030357	4486.38	0.704613	0.109999	6.40564	1.49741e-10	9.93131e-09	Fkbp4	6	-1	protein_coding	FK506 binding protein 4 [Source:MGI Symbol;Acc:MGI:95543]
ENSMUSG00000019970	688.446	0.76375	0.119243	6.40497	1.50395e-10	9.93647e-09	Sgk1	10	1	protein_coding	serum/glucocorticoid regulated kinase 1 [Source:MGI Symbol;Acc:MGI:1340062]
ENSMUSG00000020178	337.323	1.07225	0.167506	6.40125	1.54114e-10	1.01433e-08	Adora2a	10	1	protein_coding	adenosine A2a receptor [Source:MGI Symbol;Acc:MGI:99402]
ENSMUSG00000015355	4528.52	-0.379959	0.059526	-6.38307	1.73569e-10	1.13803e-08	Cd48	1	1	protein_coding	CD48 antigen [Source:MGI Symbol;Acc:MGI:88339]
ENSMUSG00000043065	864.947	0.52665	0.0825448	6.38018	1.76885e-10	1.15292e-08	Spice1	16	1	protein_coding	spindle and centriole associated protein 1 [Source:MGI Symbol;Acc:MGI:1196252]
ENSMUSG00000037933	2390.87	0.352657	0.0552767	6.37985	1.77258e-10	1.15292e-08	Bicd2	13	1	protein_coding	BICD cargo adaptor 2 [Source:MGI Symbol;Acc:MGI:1924145]
ENSMUSG00000079017	5084	1.09904	0.172281	6.37935	1.77845e-10	1.15292e-08	Ifi27l2a	12	-1	protein_coding	interferon, alpha-inducible protein 27 like 2A [Source:MGI Symbol;Acc:MGI:1924183]
ENSMUSG00000028460	291.77	-0.868261	0.136182	-6.37573	1.82091e-10	1.17602e-08	Sit1	4	-1	protein_coding	suppression inducing transmembrane adaptor 1 [Source:MGI Symbol;Acc:MGI:1889342]
ENSMUSG00000030870	3104.12	0.39299	0.0617847	6.36063	2.00926e-10	1.29282e-08	Ubfd1	7	1	protein_coding	ubiquitin family domain containing 1 [Source:MGI Symbol;Acc:MGI:107301]
ENSMUSG00000030729	1090.72	0.653711	0.102892	6.35338	2.1063e-10	1.35022e-08	Pgm2l1	7	1	protein_coding	phosphoglucomutase 2-like 1 [Source:MGI Symbol;Acc:MGI:1918224]
ENSMUSG00000019518	1223.38	0.38	0.0598298	6.35135	2.13436e-10	1.36314e-08	Ap4m1	5	1	protein_coding	adaptor-related protein complex AP-4, mu 1 [Source:MGI Symbol;Acc:MGI:1337063]
ENSMUSG00000026269	4664.29	0.292801	0.0462271	6.33396	2.3895e-10	1.52046e-08	Rnpepl1	1	1	protein_coding	arginyl aminopeptidase (aminopeptidase B)-like 1 [Source:MGI Symbol;Acc:MGI:1914170]
ENSMUSG00000073771	563.188	-0.486972	0.0769736	-6.32648	2.5082e-10	1.59012e-08	Btbd19	4	-1	protein_coding	BTB (POZ) domain containing 19 [Source:MGI Symbol;Acc:MGI:1925861]
ENSMUSG00000039158	21650.5	0.565276	0.0894478	6.31962	2.62215e-10	1.65628e-08	Akna	4	-1	protein_coding	AT-hook transcription factor [Source:MGI Symbol;Acc:MGI:2140340]
ENSMUSG00000032028	2337.99	-0.541256	0.0857009	-6.31565	2.69032e-10	1.69314e-08	Nxpe2	9	-1	protein_coding	neurexophilin and PC-esterase domain family, member 2 [Source:MGI Symbol;Acc:MGI:1925502]
ENSMUSG00000025158	621.562	0.50541	0.0801965	6.30215	2.93543e-10	1.84068e-08	Rfng	11	-1	protein_coding	RFNG O-fucosylpeptide 3-beta-N-acetylglucosaminyltransferase [Source:MGI Symbol;Acc:MGI:894275]
ENSMUSG00000026547	6053.21	0.438023	0.0696223	6.29142	3.14574e-10	1.9654e-08	Tagln2	1	1	protein_coding	transgelin 2 [Source:MGI Symbol;Acc:MGI:1312985]
ENSMUSG00000047604	224.176	0.929126	0.147762	6.288	3.21592e-10	2.00199e-08	Frat2	19	-1	protein_coding	frequently rearranged in advanced T cell lymphomas 2 [Source:MGI Symbol;Acc:MGI:2673967]
ENSMUSG00000031539	1606.88	-0.346007	0.0550828	-6.28159	3.35133e-10	2.07879e-08	Ap3m2	8	-1	protein_coding	adaptor-related protein complex 3, mu 2 subunit [Source:MGI Symbol;Acc:MGI:1929214]
ENSMUSG00000018427	400.67	0.718391	0.114385	6.28047	3.37558e-10	2.08633e-08	Ypel2	11	-1	protein_coding	yippee like 2 [Source:MGI Symbol;Acc:MGI:1925114]
ENSMUSG00000039137	1073.12	-0.609735	0.0971517	-6.27611	3.47151e-10	2.13796e-08	Whrn	4	-1	protein_coding	whirlin [Source:MGI Symbol;Acc:MGI:2682003]
ENSMUSG00000052384	7451.45	0.378067	0.0602752	6.27235	3.55628e-10	2.18236e-08	Nrros	16	-1	protein_coding	negative regulator of reactive oxygen species [Source:MGI Symbol;Acc:MGI:2445095]
ENSMUSG00000011832	730.877	-0.417927	0.0667678	-6.25942	3.86415e-10	2.36288e-08	Evi5l	8	1	protein_coding	ecotropic viral integration site 5 like [Source:MGI Symbol;Acc:MGI:2442167]
ENSMUSG00000027395	1863.41	0.50013	0.0799087	6.25877	3.88025e-10	2.36434e-08	Polr1b	2	1	protein_coding	polymerase (RNA) I polypeptide B [Source:MGI Symbol;Acc:MGI:108014]
ENSMUSG00000057541	1272.95	0.368835	0.0590524	6.24589	4.21384e-10	2.55857e-08	Pus7	5	-1	protein_coding	pseudouridylate synthase 7 [Source:MGI Symbol;Acc:MGI:1925947]
ENSMUSG00000021624	17009.5	-0.629126	0.10079	-6.24194	4.32181e-10	2.61492e-08	Cd180	13	1	protein_coding	CD180 antigen [Source:MGI Symbol;Acc:MGI:1194924]
ENSMUSG00000031740	30.5641	-4.61696	0.741869	-6.22342	4.86439e-10	2.93292e-08	Mmp2	8	1	protein_coding	matrix metallopeptidase 2 [Source:MGI Symbol;Acc:MGI:97009]
ENSMUSG00000031904	1520.71	0.53847	0.0867053	6.21034	5.2869e-10	3.17656e-08	Slc7a6	8	1	protein_coding	solute carrier family 7 (cationic amino acid transporter, y+ system), member 6 [Source:MGI Symbol;Acc:MGI:2142598]
ENSMUSG00000111167	403.506	-0.878754	0.141541	-6.20847	5.35036e-10	3.20353e-08	Gm39321	9	1	lncRNA	predicted gene, 39321 [Source:MGI Symbol;Acc:MGI:5622206]
[truncated: 21,203 more rows]

## Sheet: Infected vs Naive FoxP3-BCL6
ENS_ID	baseMean	log2FoldChange	lfcSE	stat	pvalue	padj	Gene name	Chromosome	Strand	Gene type	Description
[truncated: 20,836 more rows]

## Sheet: Infected vs Naive BCL6
ENS_ID	baseMean	log2FoldChange	lfcSE	stat	pvalue	padj	Gene name	Chromosome	Strand	Gene type	Description
[truncated: 20,963 more rows]
